# Supplementary material for: Acceptability of pre-exposure prophylaxis and associated factors among HIV-negative young men in Kagwara fishing community-Serere district, Uganda: A cross-sectional study
Source: PLoS One. 2025 Jun 4;20(6):e0317808. doi: 10.1371/journal.pone.0317808 (PMC12136446; doi:10.1371/journal.pone.0317808)
Supplement: S1 File — (XLSX) [file pone.0317808.s001.xlsx]

## Sheet: STUDY TOOL
5. Age	6. Education level of respondent	7. Religious affiliation	8. Others specify	9. Occupation	10. Marital status	11. How many sexual partners do you have currently?	12. Have you had penetrative sexual intercourse in the past 6 months	13. Which of the following applies to it in terms of protection	14. Do you know your partner(s)’s HIV status?	15. Within the past six months have you used any of the addictive drugs like: Alcohol, opium, smoking, marijuana and others	16. Have you ever heard about HIV pre-exposure prophylaxis	17. Will you accept to use PrEP if it is made available	18.Affective attitude	How comfortable do you feel to use PrEP	19.Burden	How much effort will it take to use PrEP?	20. Ethicality	Using PrEP is fair to all or there are moral or ethical consequences of using PrEP	21. Perceived effectiveness	PrEP is likely to reduce my chance of getting infected with HIV	22. Intervention coherence	It is clear to me how using PrEP reduces my chances of getting infected with HIV	23. Self-efficacy	How confident do you feel that you can do what is required to use PrEP	24. Opportunity costs	Using PrEP will interfere with my other priorities	25. General acceptability	How acceptable is PrEP to you?	26. At the health-facilities in this area, are HIV related services provided along with other services?	27. As a young man would you feel embarrassed to ask for PrEP from a health care facility?	28. What would motivate you to use PrEP? (Tick all that apply)	28. What would motivate you to use PrEP? (Tick all that apply)/Perceived risk of HIV infection and a need for protection	28. What would motivate you to use PrEP? (Tick all that apply)/Having multiple sex partners	28. What would motivate you to use PrEP? (Tick all that apply)/Having sex without condoms	28. What would motivate you to use PrEP? (Tick all that apply)/Having sexual partners of unknow HIV status	28. What would motivate you to use PrEP? (Tick all that apply)/Knowing how PrEP works and where to get it	28. What would motivate you to use PrEP? (Tick all that apply)/History of sexually transmitted disease	29. Do you have any concerns about PrEP?	30. If yes in above; which concerns do you have about PrEP? (Choose one or more than one response)	30. If yes in above; which concerns do you have about PrEP? (Choose one or more than one response)/Effectiveness of less than 100%	30. If yes in above; which concerns do you have about PrEP? (Choose one or more than one response)/Side effects	30. If yes in above; which concerns do you have about PrEP? (Choose one or more than one response)/Cost	30. If yes in above; which concerns do you have about PrEP? (Choose one or more than one response)/Pill burden	30. If yes in above; which concerns do you have about PrEP? (Choose one or more than one response)/Stigma	30. If yes in above; which concerns do you have about PrEP? (Choose one or more than one response)/Still have to use condoms	30. If yes in above; which concerns do you have about PrEP? (Choose one or more than one response)/Health workers negative receptivity	30. If yes in above; which concerns do you have about PrEP? (Choose one or more than one response)/Others	Thank you
20	Secondary	Anglican		Peasant	Married	Two	Yes	It was unprotected	Yes	Yes	No	Yes		Very Comfortable		A little effort		Strong Agree		Strongly Agree		Strongly Agree		Very Confident		Disagree		Completely Acceptable	Yes	No	Perceived risk of HIV infection and a need for protection	1	0	0	0	0	0	No
23	Secondary	Anglican		Salaried	Married	Two	Yes	It was unprotected	Yes	No	Yes	Yes		Comfortable		No effort at all		Disagree		Agree		Agree		Confident		Disagree		Acceptable	Yes	No	Perceived risk of HIV infection and a need for protection	1	0	0	0	0	0	Yes	Pill burden Stigma	0	0	0	1	1	0	0	0
23	Primary	Anglican		Fishing	Married	Two	Yes	It was unprotected	Yes	Yes	No	Yes		Comfortable		No effort at all		Agree		Agree		Agree		Confident		Disagree		Acceptable	Yes	Yes	Perceived risk of HIV infection and a need for protection Having multiple sex partners Having sex without condoms Knowing how PrEP works and where to get it	1	1	1	0	1	0	Yes	Effectiveness of less than 100% Stigma	1	0	0	0	1	0	0	0
24	Primary	Anglican		Fishing	Cohabiting	More than two	Yes	It was unprotected	No	Yes	No	Yes		Very Comfortable		No effort at all		No Option		Agree		Strongly Agree		Confident		Disagree		Acceptable	Yes	No	Perceived risk of HIV infection and a need for protection Having sex without condoms Having sexual partners of unknow HIV status Knowing how PrEP works and where to get it	1	0	1	1	1	0	Yes	Effectiveness of less than 100% Stigma	1	0	0	0	1	0	0	0
22	Secondary	Catholic		Business	Single	Two	Yes	It was unprotected	Yes	No	Yes	Yes		Comfortable		A little effort		Disagree		Agree		Agree		Confident		Disagree		Acceptable	Yes	No	Perceived risk of HIV infection and a need for protection Having sex without condoms	1	0	1	0	0	0	Yes	Effectiveness of less than 100% Pill burden Others	1	0	0	1	0	0	0	1
22	Secondary	Anglican		Student	Single	One	Yes	It was unprotected	No	Yes	No	Yes		Comfortable		No effort at all		Agree		Agree		Agree		Confident		Agree		Acceptable	Yes	Yes	Perceived risk of HIV infection and a need for protection Having sex without condoms Having sexual partners of unknow HIV status	1	0	1	1	0	0	Yes	Side effects Pill burden	0	1	0	1	0	0	0	0
21	Primary	Anglican		Fishing	Married	One	Yes	It was unprotected	No	No	Yes	Yes		Comfortable		No option		Agree		Agree		Agree		Confident		Disagree		Acceptable	Yes	No	Perceived risk of HIV infection and a need for protection	1	0	0	0	0	0	No
23	Primary	Anglican		Peasant	Married	Two	Yes	It was unprotected	No	No	No	Yes		Comfortable		No effort at all		Agree		Agree		Agree		Confident		Agree		Acceptable	Yes	No	Perceived risk of HIV infection and a need for protection Knowing how PrEP works and where to get it	1	0	0	0	1	0	Yes	Side effects Pill burden	0	1	0	1	0	0	0	0
22	Secondary	Anglican		Student	Single	One	Yes	It was unprotected	No	No	No	Yes		Uncomfortable		A little effort		Disagree		Agree		Agree		Confident		Agree		Acceptable	Yes	No	Perceived risk of HIV infection and a need for protection Having sexual partners of unknow HIV status	1	0	0	1	0	0	Yes	Side effects Pill burden	0	1	0	1	0	0	0	0
21	Primary	Anglican		Fishing	Married	Two	Yes	It was unprotected	No	No	No	Yes		Comfortable		A little effort		Disagree		Agree		Agree		Confident		Disagree		Acceptable	Yes	No	Perceived risk of HIV infection and a need for protection Having sexual partners of unknow HIV status	1	0	0	1	0	0	Yes	Effectiveness of less than 100% Side effects Pill burden Stigma	1	1	0	1	1	0	0	0
24	None	Anglican		Fishing	Married	Two	Yes	It was unprotected	Yes	No	No	Yes		Comfortable		No option		Agree		Agree		Agree		Confident		Disagree		Acceptable	Yes	No	Perceived risk of HIV infection and a need for protection Having sex without condoms Having sexual partners of unknow HIV status	1	0	1	1	0	0	Yes	Effectiveness of less than 100% Side effects Stigma	1	1	0	0	1	0	0	0
22	Primary	Anglican		Fishing	Married	Two	Yes	It was unprotected	No	Yes	Yes	Yes		Comfortable		No option		Agree		Agree		Agree		Confident		Strongly disagree		Acceptable	Yes	No	Perceived risk of HIV infection and a need for protection	1	0	0	0	0	0	No
21	Primary	Other specify	PAG	Fishing	Single	One	Yes	It was unprotected	No	No	No	No		Uncomfortable		No option		Strongly disagree		Disagree		Disagree		Unconfident		No Option		Completely Unacceptable	Yes	Yes	Having multiple sex partners	0	1	0	0	0	0	Yes	Effectiveness of less than 100% Stigma	1	0	0	0	1	0	0	0
21	Primary	Anglican		Fishing	Single	Two	Yes	It was unprotected	No	Yes	Yes	Yes		Comfortable		No effort at all		Disagree		Agree		Agree		Confident		Strongly disagree		Acceptable	Yes	No	Perceived risk of HIV infection and a need for protection	1	0	0	0	0	0	Yes	Cost	0	0	1	0	0	0	0	0
18	Primary	Anglican		Student	Single	One	Yes	It was unprotected	No	No	No	Yes		Comfortable		A little effort		Agree		Agree		Agree		Confident		Disagree		Acceptable	Yes	Yes	Perceived risk of HIV infection and a need for protection	1	0	0	0	0	0	Yes	Side effects Stigma	0	1	0	0	1	0	0	0
22	Primary	Anglican		Fishing	Single	One	Yes	It was unprotected	No	No	No	Yes		Comfortable		A little effort		Agree		Agree		Agree		Confident		Strongly disagree		Acceptable	Yes	No	Perceived risk of HIV infection and a need for protection	1	0	0	0	0	0	Yes	Effectiveness of less than 100% Side effects	1	1	0	0	0	0	0	0
19	Primary	Anglican		Fishing	Single	Two	Yes	It was unprotected	No	No	No	Yes		Comfortable		A little effort		Agree		Agree		Agree		Confident		Disagree		Acceptable	Yes	Yes	Perceived risk of HIV infection and a need for protection Knowing how PrEP works and where to get it	1	0	0	0	1	0	Yes	Side effects Stigma	0	1	0	0	1	0	0	0
22	Primary	Other specify	PAG	Peasant	Married	Two	Yes	It was unprotected	No	No	No	Yes		Comfortable		No option		Disagree		Agree		Agree		Confident		No Option		Acceptable	Yes	No	Perceived risk of HIV infection and a need for protection Having multiple sex partners	1	1	0	0	0	0	Yes	Effectiveness of less than 100% Side effects Stigma	1	1	0	0	1	0	0	0
24	Primary	Anglican		Fishing	Married	Two	Yes	It was unprotected	No	No	Yes	Yes		Comfortable		A little effort		Agree		Agree		Agree		Confident		Strongly disagree		Acceptable	Yes	No	Perceived risk of HIV infection and a need for protection	1	0	0	0	0	0	Yes	Side effects	0	1	0	0	0	0	0	0
21	Primary	Anglican		Fishing	Cohabiting	Two	Yes	It was unprotected	No	Yes	No	Yes		Comfortable		A little effort		Agree		Agree		Agree		Confident		No Option		Acceptable	Yes	No	Perceived risk of HIV infection and a need for protection Having sex without condoms	1	0	1	0	0	0	Yes	Effectiveness of less than 100% Side effects Cost	1	1	1	0	0	0	0	0
20	Primary	Anglican		Fishing	Single	One	Yes	It was unprotected	No	Yes	No	No		Uncomfortable		A lot of effort		Strongly disagree		Disagree		No Option		Unconfident		Agree		Completely Unacceptable	Yes	No	Perceived risk of HIV infection and a need for protection Knowing how PrEP works and where to get it	1	0	0	0	1	0	Yes	Effectiveness of less than 100% Side effects Stigma	1	1	0	0	1	0	0	0
23	Primary	Anglican		Fishing	Married	Two	Yes	It was unprotected	Yes	Yes	No	Yes		Comfortable		No option		Disagree		Agree		Agree		Confident		Strongly disagree		Acceptable	Yes	No	Perceived risk of HIV infection and a need for protection Having sexual partners of unknow HIV status Knowing how PrEP works and where to get it	1	0	0	1	1	0	Yes	Effectiveness of less than 100% Side effects Stigma	1	1	0	0	1	0	0	0
19	Primary	Anglican		Fishing	Single	One	Yes	It was unprotected	No	No	No	Yes		Comfortable		No effort at all		Agree		Agree		Agree		No Option		Agree		Acceptable	Yes	No	Perceived risk of HIV infection and a need for protection	1	0	0	0	0	0	Yes	Pill burden Stigma	0	0	0	1	1	0	0	0
20	Primary	Anglican		Fishing	Cohabiting	Two	Yes	It was unprotected	No	Yes	No	Yes		Comfortable		No option		Agree		Agree		Agree		Confident		Agree		Acceptable	Yes	No	Perceived risk of HIV infection and a need for protection Having sexual partners of unknow HIV status	1	0	0	1	0	0	No
23	Secondary	Anglican		Student	Single	Two	Yes	It was protected	No	No	Yes	Yes		Comfortable		A little effort		Strongly disagree		Agree		Agree		Confident		Disagree		Acceptable	Yes	No	Having sex without condoms Having sexual partners of unknow HIV status Knowing how PrEP works and where to get it History of sexually transmitted disease	0	0	1	1	1	1	Yes	Effectiveness of less than 100% Side effects Pill burden Stigma	1	1	0	1	1	0	0	0
24	Primary	Anglican		Fishing	Married	Two	Yes	It was unprotected	No	No	No	Yes		Comfortable		A little effort		Agree		Agree		Agree		Confident		Strongly disagree		Acceptable	Yes	No	Perceived risk of HIV infection and a need for protection Having sex without condoms Having sexual partners of unknow HIV status	1	0	1	1	0	0	Yes	Effectiveness of less than 100% Cost	1	0	1	0	0	0	0	0
21	Primary	Anglican		Fishing	Single	One	Yes	It was unprotected	No	Yes	No	Yes		No Option		A little effort		Disagree		Agree		Agree		Confident		No Option		Acceptable	Yes	No	Perceived risk of HIV infection and a need for protection Having sex without condoms Having sexual partners of unknow HIV status	1	0	1	1	0	0	Yes	Side effects	0	1	0	0	0	0	0	0
22	Secondary	Catholic		Student	Single	One	Yes	It was unprotected	No	No	No	Yes		Comfortable		No effort at all		Agree		Agree		Agree		Confident		Agree		Acceptable	Yes	No	Perceived risk of HIV infection and a need for protection Having sexual partners of unknow HIV status Knowing how PrEP works and where to get it	1	0	0	1	1	0	Yes	Side effects Pill burden Stigma	0	1	0	1	1	0	0	0
23	Primary	Anglican		Fishing	Married	One	Yes	It was unprotected	No	No	No	Yes		Comfortable		No option		Disagree		Agree		Agree		Confident		Strongly disagree		Acceptable	Yes	No	Perceived risk of HIV infection and a need for protection	1	0	0	0	0	0	Yes	Effectiveness of less than 100% Side effects Pill burden	1	1	0	1	0	0	0	0
22	Primary	Other specify	PAG	Peasant	Single	One	Yes	It was unprotected	No	No	No	Yes		No Option		No effort at all		Agree		Agree		Agree		Confident		Disagree		Acceptable	Yes	No	Perceived risk of HIV infection and a need for protection	1	0	0	0	0	0	Yes	Side effects Stigma	0	1	0	0	1	0	0	0
22	Secondary	Anglican		Student	Single	One	Yes	It was unprotected	No	No	Yes	Yes		Comfortable		A little effort		Agree		Agree		Agree		Confident		No Option		Acceptable	Yes	No	Perceived risk of HIV infection and a need for protection	1	0	0	0	0	0	Yes	Effectiveness of less than 100% Side effects Cost Pill burden Stigma	1	1	1	1	1	0	0	0
20	Primary	Anglican		Peasant	Single	One	Yes	It was unprotected	No	No	No	Yes		Comfortable		A little effort		Agree		Agree		Agree		Confident		Strongly disagree		Acceptable	Yes	No	Perceived risk of HIV infection and a need for protection	1	0	0	0	0	0	Yes	Effectiveness of less than 100% Cost	1	0	1	0	0	0	0	0
20	Primary	Anglican		Fishing	Married	One	Yes	It was unprotected	No	No	Yes	Yes		No Option		A little effort		Disagree		Agree		Agree		Confident		Disagree		Acceptable	Yes	No	Perceived risk of HIV infection and a need for protection	1	0	0	0	0	0	Yes	Cost Stigma	0	0	1	0	1	0	0	0
21	Primary	Anglican		Fishing	Married	One	Yes	It was unprotected	No	No	Yes	Yes		Comfortable		A little effort		Agree		Agree		Agree		Confident		Disagree		Acceptable	Yes	No	Perceived risk of HIV infection and a need for protection Having sexual partners of unknow HIV status	1	0	0	1	0	0	Yes	Effectiveness of less than 100% Pill burden	1	0	0	1	0	0	0	0
22	Primary	Anglican		Fishing	Single	One	Yes	It was unprotected	No	Yes	No	Yes		Uncomfortable		A little effort		Agree		Agree		Agree		Confident		Disagree		Acceptable	Yes	No	Perceived risk of HIV infection and a need for protection Having sexual partners of unknow HIV status	1	0	0	1	0	0	Yes	Side effects Stigma	0	1	0	0	1	0	0	0
24	Secondary	Anglican		Peasant	Married	Two	Yes	It was unprotected	No	No	Yes	Yes		Comfortable		A little effort		Agree		Agree		Agree		Confident		Disagree		Acceptable	Yes	No	Perceived risk of HIV infection and a need for protection Knowing how PrEP works and where to get it	1	0	0	0	1	0	Yes	Cost Pill burden	0	0	1	1	0	0	0	0
22	Primary	Anglican		Fishing	Single	One	Yes	It was unprotected	No	No	Yes	Yes		Comfortable		No effort at all		Disagree		Agree		Agree		Confident		Agree		Acceptable	Yes	No	Having sex without condoms	0	0	1	0	0	0	No
21	Primary	Anglican		Fishing	Single	One	Yes	It was unprotected	No	No	No	Yes		Comfortable		A little effort		Agree		Agree		Agree		Confident		Strongly disagree		Acceptable	Yes	No	Perceived risk of HIV infection and a need for protection Having sexual partners of unknow HIV status	1	0	0	1	0	0	Yes	Side effects Pill burden	0	1	0	1	0	0	0	0
23	Primary	Anglican		Fishing	Divorced/Separated	Two	Yes	It was unprotected	No	No	No	Yes		Comfortable		No effort at all		Agree		Agree		Agree		No Option		Strongly disagree		Acceptable	Yes	No	Perceived risk of HIV infection and a need for protection Having multiple sex partners Knowing how PrEP works and where to get it	1	1	0	0	1	0	Yes	Effectiveness of less than 100% Pill burden Stigma	1	0	0	1	1	0	0	0
21	Primary	Anglican		Peasant	Single	One	Yes	It was unprotected	No	No	No	Yes		Comfortable		A little effort		Disagree		Agree		Agree		Confident		Disagree		Acceptable	Yes	Yes	Perceived risk of HIV infection and a need for protection Having sexual partners of unknow HIV status	1	0	0	1	0	0	No
20	Primary	Anglican		Fishing	Single	Two	Yes	It was unprotected	No	Yes	No	Yes		Comfortable		No effort at all		Agree		Agree		Agree		Confident		Agree		Acceptable	Yes	No	Perceived risk of HIV infection and a need for protection Knowing how PrEP works and where to get it	1	0	0	0	1	0	Yes	Effectiveness of less than 100% Side effects Cost Pill burden Stigma	1	1	1	1	1	0	0	0
22	Primary	Anglican		Fishing	Married	One	Yes	It was unprotected	No	No	Yes	Yes		Comfortable		A little effort		Disagree		Agree		Agree		No Option		Disagree		Acceptable	Yes	No	Perceived risk of HIV infection and a need for protection	1	0	0	0	0	0	Yes	Effectiveness of less than 100% Pill burden Stigma	1	0	0	1	1	0	0	0
23	Primary	Anglican		Peasant	Married	More than two	Yes	It was unprotected	No	No	Yes	Yes		Uncomfortable		No option		Disagree		Agree		Agree		Confident		Disagree		Acceptable	Yes	No	Perceived risk of HIV infection and a need for protection	1	0	0	0	0	0	Yes	Side effects Pill burden	0	1	0	1	0	0	0	0
24	Primary	Anglican		Fishing	Married	Two	Yes	It was unprotected	No	Yes	Yes	Yes		Comfortable		A little effort		Agree		Agree		Agree		Confident		Strongly disagree		Acceptable	Yes	No	Perceived risk of HIV infection and a need for protection Having multiple sex partners Knowing how PrEP works and where to get it	1	1	0	0	1	0	Yes	Effectiveness of less than 100% Stigma	1	0	0	0	1	0	0	0
21	Primary	Anglican		Fishing	Single	Two	Yes	It was unprotected	No	No	No	Yes		Comfortable		No effort at all		Agree		Agree		Agree		Confident		Strongly disagree		Acceptable	Yes	No	Perceived risk of HIV infection and a need for protection	1	0	0	0	0	0	No
23	Primary	Anglican		Peasant	Married	One	Yes	It was unprotected	No	No	Yes	Yes		Comfortable		A little effort		Agree		Agree		Agree		Confident		Strongly disagree		Acceptable	Yes	No	Having multiple sex partners	0	1	0	0	0	0	Yes	Side effects Pill burden Stigma	0	1	0	1	1	0	0	0
22	Primary	Anglican		Fishing	Single	One	Yes	It was unprotected	No	No	No	Yes		Comfortable		A little effort		Agree		Agree		Agree		Confident		Strongly disagree		Acceptable	Yes	No	Having multiple sex partners Having sexual partners of unknow HIV status	0	1	0	1	0	0	Yes	Side effects	0	1	0	0	0	0	0	0
20	Primary	Anglican		Fishing	Single	One	Yes	It was unprotected	No	No	No	Yes		Comfortable		A little effort		Agree		Agree		Agree		Confident		Strongly disagree		Acceptable	Yes	No	Perceived risk of HIV infection and a need for protection Having multiple sex partners	1	1	0	0	0	0	Yes	Effectiveness of less than 100% Pill burden Stigma	1	0	0	1	1	0	0	0
24	Secondary	Anglican		Student	Single	Two	Yes	It was protected	No	No	Yes	Yes		Comfortable		No effort at all		Agree		Agree		Agree		Confident		Strongly disagree		Acceptable	Yes	No	Perceived risk of HIV infection and a need for protection	1	0	0	0	0	0	Yes	Cost Pill burden Stigma	0	0	1	1	1	0	0	0
23	Secondary	Anglican		Peasant	Married	Two	Yes	It was unprotected	No	No	Yes	Yes		Comfortable		A little effort		Agree		Agree		Agree		Confident		Disagree		Acceptable	Yes	No	Having sex without condoms	0	0	1	0	0	0	Yes	Side effects Pill burden Stigma	0	1	0	1	1	0	0	0
22	Primary	Anglican		Peasant	Single	One	Yes	It was unprotected	No	No	No	Yes		Uncomfortable		No option		Disagree		Agree		Agree		Confident		No Option		Acceptable	Yes	No	Perceived risk of HIV infection and a need for protection	1	0	0	0	0	0	Yes	Pill burden Stigma	0	0	0	1	1	0	0	0
21	Primary	Anglican		Fishing	Single	One	Yes	It was unprotected	No	No	Yes	Yes		Comfortable		A lot of effort		Agree		Agree		Agree		Confident		Strongly disagree		Acceptable	Yes	No	Perceived risk of HIV infection and a need for protection	1	0	0	0	0	0	Yes	Side effects	0	1	0	0	0	0	0	0
23	Primary	Anglican		Fishing	Cohabiting	Two	Yes	It was unprotected	No	Yes	No	Yes		Very Comfortable		A little effort		Agree		Agree		Strongly Agree		Very Confident		Strongly disagree		Completely Acceptable	Yes	Yes	Perceived risk of HIV infection and a need for protection Having multiple sex partners Having sex without condoms Having sexual partners of unknow HIV status History of sexually transmitted disease	1	1	1	1	0	1	Yes	Pill burden Stigma	0	0	0	1	1	0	0	0
17	Secondary	Catholic		Student	Single	Two	Yes	It was unprotected	Yes	No	No	Yes		Comfortable		No effort at all		Agree		Strongly Agree		Agree		Confident		Disagree		Acceptable	Yes	Yes	Perceived risk of HIV infection and a need for protection Knowing how PrEP works and where to get it History of sexually transmitted disease	1	0	0	0	1	1	Yes	Effectiveness of less than 100% Still have to use condoms	1	0	0	0	0	1	0	0
22	Secondary	Other specify	PAG	Fishing	Single	One	Yes	It was unprotected	No	No	No	Yes		Uncomfortable		No effort at all		Disagree		Agree		Agree		No Option		Disagree		Acceptable	Yes	No	Perceived risk of HIV infection and a need for protection Having sex without condoms Having sexual partners of unknow HIV status Knowing how PrEP works and where to get it History of sexually transmitted disease	1	0	1	1	1	1	Yes	Effectiveness of less than 100% Pill burden Stigma	1	0	0	1	1	0	0	0
24	Secondary	Anglican		Peasant	Married	Two	Yes	It was unprotected	No	No	No	Yes		Comfortable		A little effort		Strongly disagree		Agree		Agree		Very Confident		Strongly disagree		Completely Acceptable	Yes	Yes	Having sex without condoms Perceived risk of HIV infection and a need for protection Knowing how PrEP works and where to get it History of sexually transmitted disease	1	0	1	0	1	1	Yes	Effectiveness of less than 100% Side effects Cost Pill burden Stigma	1	1	1	1	1	0	0	0
21	Primary	Catholic		Fishing	Married	One	Yes	It was unprotected	No	Yes	No	Yes		Comfortable		No effort at all		Agree		Agree		Agree		Confident		Strongly disagree		Acceptable	Yes	No	Perceived risk of HIV infection and a need for protection Having sex without condoms Knowing how PrEP works and where to get it Having sexual partners of unknow HIV status	1	0	1	1	1	0	Yes	Side effects Pill burden Stigma	0	1	0	1	1	0	0	0
24	Primary	Anglican		Fishing	Divorced/Separated	Two	Yes	It was unprotected	No	Yes	No	Yes		Comfortable		A little effort		Disagree		Strongly Agree		Agree		Confident		Strongly disagree		Acceptable	Yes	No	Perceived risk of HIV infection and a need for protection Having multiple sex partners Having sex without condoms Knowing how PrEP works and where to get it	1	1	1	0	1	0	No
24	Primary	Catholic		Peasant	Single	Two	Yes	It was unprotected	No	Yes	Yes	Yes		Comfortable		A little effort		Agree		Agree		Agree		Confident		Disagree		Acceptable	Yes	No	Perceived risk of HIV infection and a need for protection Having multiple sex partners Knowing how PrEP works and where to get it History of sexually transmitted disease	1	1	0	0	1	1	Yes	Effectiveness of less than 100% Stigma	1	0	0	0	1	0	0	0
16	Primary	Catholic		Student	Single	One	Yes	It was unprotected	Yes	No	No	Yes		Uncomfortable		A little effort		No Option		No Option		Agree		Confident		No Option		Acceptable	Yes	No	Perceived risk of HIV infection and a need for protection Having sex without condoms Knowing how PrEP works and where to get it	1	0	1	0	1	0	Yes	Pill burden Stigma	0	0	0	1	1	0	0	0
15	Primary	Catholic		Student	Single	One	Yes	It was unprotected	No	No	No	No		No Option		A lot of effort		Disagree		Disagree		No Option		Unconfident		Agree		Completely Unacceptable	Yes	Yes	Perceived risk of HIV infection and a need for protection Knowing how PrEP works and where to get it History of sexually transmitted disease	1	0	0	0	1	1	No
24	Secondary	Catholic		Student	Single	Two	Yes	It was unprotected	Yes	No	Yes	No		Uncomfortable		No option		Disagree		No Option		Agree		Very Unconfident		Strongly Agree		Unacceptable	Yes	Yes	Perceived risk of HIV infection and a need for protection Knowing how PrEP works and where to get it	1	0	0	0	1	0	Yes	Effectiveness of less than 100% Stigma Still have to use condoms	1	0	0	0	1	1	0	0
19	Secondary	Catholic		Student	Single	One	Yes	It was unprotected	No	No	No	Yes		Very Comfortable		No effort at all		Disagree		Agree		Agree		Very Confident		Disagree		Completely Acceptable	Yes	No	Perceived risk of HIV infection and a need for protection	1	0	0	0	0	0	Yes	Effectiveness of less than 100% Still have to use condoms	1	0	0	0	0	1	0	0
16	Primary	Catholic		Student	Single	One	Yes	It was unprotected	No	Yes	No	No		Uncomfortable		No option		Strongly disagree		Disagree		No Option		Unconfident		Agree		Completely Unacceptable	Yes	No	Perceived risk of HIV infection and a need for protection Knowing how PrEP works and where to get it	1	0	0	0	1	0	No
23	Primary	Catholic		Fishing	Cohabiting	Two	Yes	It was unprotected	No	Yes	Yes	Yes		Comfortable		No effort at all		Disagree		Agree		Agree		Confident		Disagree		Acceptable	Yes	No	Perceived risk of HIV infection and a need for protection Having sex without condoms	1	0	1	0	0	0	Yes	Side effects Cost Pill burden	0	1	1	1	0	0	0	0
16	Primary	Anglican		Student	Single	Two	Yes	It was unprotected	No	No	No	Yes		Comfortable		A little effort		Strongly disagree		No Option		Agree		Confident		Disagree		Acceptable	Yes	No	Perceived risk of HIV infection and a need for protection Having multiple sex partners Knowing how PrEP works and where to get it	1	1	0	0	1	0	No
16	Primary	Anglican		Student	Single	One	Yes	It was unprotected	No	No	No	Yes		Comfortable		No effort at all		No Option		Agree		Agree		Confident		Agree		Acceptable	Yes	No	Perceived risk of HIV infection and a need for protection Having sexual partners of unknow HIV status Knowing how PrEP works and where to get it	1	0	0	1	1	0	Yes	Side effects	0	1	0	0	0	0	0	0
24	Primary	Catholic		Fishing	Cohabiting	Two	Yes	It was unprotected	No	Yes	Yes	Yes		Comfortable		No effort at all		Strong Agree		Agree		Agree		Confident		Disagree		Acceptable	Yes	No	Perceived risk of HIV infection and a need for protection Having sex without condoms Having multiple sex partners Knowing how PrEP works and where to get it	1	1	1	0	1	0	Yes	Side effects Pill burden	0	1	0	1	0	0	0	0
21	Primary	Anglican		Student	Single	One	Yes	It was unprotected	No	No	Yes	Yes		Comfortable		No effort at all		Disagree		Agree		Agree		Confident		Disagree		Acceptable	Yes	No	Perceived risk of HIV infection and a need for protection Having sexual partners of unknow HIV status Knowing how PrEP works and where to get it	1	0	0	1	1	0	No
23	Secondary	Catholic		Fishing	Married	Two	Yes	It was unprotected	No	Yes	No	Yes		Comfortable		No effort at all		Agree		Agree		Agree		Confident		Disagree		Acceptable	Yes	No	Having multiple sex partners Perceived risk of HIV infection and a need for protection Knowing how PrEP works and where to get it	1	1	0	0	1	0	Yes	Side effects Stigma	0	1	0	0	1	0	0	0
24	Primary	Catholic		Fishing	Cohabiting	One	Yes	It was unprotected	No	No	No	Yes		Comfortable		A little effort		Disagree		Agree		Agree		Confident		Disagree		Acceptable	Yes	No	Perceived risk of HIV infection and a need for protection Knowing how PrEP works and where to get it Having sex without condoms	1	0	1	0	1	0	Yes	Effectiveness of less than 100% Stigma	1	0	0	0	1	0	0	0
21	Primary	Anglican		Fishing	Married	Two	Yes	It was unprotected	No	Yes	Yes	Yes		Comfortable		A little effort		Agree		Agree		Agree		Confident		No Option		Acceptable	Yes	No	Perceived risk of HIV infection and a need for protection Having sex without condoms History of sexually transmitted disease Knowing how PrEP works and where to get it	1	0	1	0	1	1	Yes	Pill burden Stigma	0	0	0	1	1	0	0	0
23	None	Anglican		Fishing	Married	Two	Yes	It was unprotected	Yes	Yes	No	Yes		Uncomfortable		A little effort		Disagree		Agree		Agree		No Option		Strongly disagree		Acceptable	Yes	Yes	Knowing how PrEP works and where to get it Perceived risk of HIV infection and a need for protection Having multiple sex partners	1	1	0	0	1	0	Yes	Pill burden Stigma	0	0	0	1	1	0	0	0
24	Primary	Anglican		Fishing	Cohabiting	One	Yes	It was unprotected	No	No	No	No		Comfortable		A little effort		Agree		Agree		Agree		Confident		Disagree		Acceptable	Yes	No	Perceived risk of HIV infection and a need for protection Having sexual partners of unknow HIV status Knowing how PrEP works and where to get it	1	0	0	1	1	0	Yes	Effectiveness of less than 100% Pill burden	1	0	0	1	0	0	0	0
22	Secondary	Islam		Fishing	Married	More than two	Yes	It was unprotected	No	No	Yes	Yes		Comfortable		No effort at all		Disagree		Agree		Agree		Confident		Disagree		Acceptable	Yes	No	Having multiple sex partners Perceived risk of HIV infection and a need for protection Knowing how PrEP works and where to get it Having sexual partners of unknow HIV status	1	1	0	1	1	0	No
24	Primary	Other specify	PAG	Fishing	Married	Two	Yes	It was unprotected	Yes	No	Yes	Yes		Comfortable		A little effort		Strongly disagree		Agree		Agree		Confident		Strongly disagree		Acceptable	Yes	No	Having multiple sex partners Perceived risk of HIV infection and a need for protection Knowing how PrEP works and where to get it	1	1	0	0	1	0	Yes	Effectiveness of less than 100% Side effects Cost Pill burden Stigma	1	1	1	1	1	0	0	0
23	Primary	Catholic		Fishing	Cohabiting	One	Yes	It was unprotected	No	No	No	No		Uncomfortable		No option		No Option		Disagree		Disagree		No Option		Agree		Unacceptable	Yes	Yes	Knowing how PrEP works and where to get it	0	0	0	0	1	0	Yes	Side effects Pill burden Stigma	0	1	0	1	1	0	0	0
21	Secondary	Anglican		Fishing	Cohabiting	Two	Yes	It was unprotected	No	Yes	No	Yes		Comfortable		A little effort		Agree		Agree		Agree		Confident		Strongly disagree		Acceptable	Yes	No	Perceived risk of HIV infection and a need for protection Having sex without condoms Having sexual partners of unknow HIV status	1	0	1	1	0	0	Yes	Effectiveness of less than 100% Side effects	1	1	0	0	0	0	0	0
23	None	Anglican		Fishing	Cohabiting	Two	Yes	It was unprotected	No	Yes	No	Yes		Comfortable		A little effort		Disagree		Agree		Strongly Agree		Confident		Strongly disagree		Acceptable	Yes	No	Perceived risk of HIV infection and a need for protection Having multiple sex partners Having sex without condoms Knowing how PrEP works and where to get it	1	1	1	0	1	0	No
22	Primary	Catholic		Fishing	Married	Two	Yes	It was unprotected	Yes	Yes	No	Yes		Comfortable		No effort at all		Disagree		Agree		Agree		Confident		Strongly disagree		Acceptable	Yes	No	Perceived risk of HIV infection and a need for protection Having sexual partners of unknow HIV status Knowing how PrEP works and where to get it	1	0	0	1	1	0	Yes	Side effects Pill burden	0	1	0	1	0	0	0	0
20	Primary	Catholic		Fishing	Married	Two	Yes	It was unprotected	Yes	Yes	No	No		Uncomfortable		No option		Disagree		Disagree		No Option		Unconfident		Agree		Unacceptable	Yes	Yes	Perceived risk of HIV infection and a need for protection Knowing how PrEP works and where to get it	1	0	0	0	1	0	Yes	Stigma Side effects Cost	0	1	1	0	1	0	0	0
24	Primary	Catholic		Fishing	Cohabiting	Two	Yes	It was unprotected	No	Yes	Yes	Yes		Comfortable		No effort at all		Disagree		Agree		Agree		No Option		Strongly disagree		Acceptable	Yes	No	Perceived risk of HIV infection and a need for protection Having sexual partners of unknow HIV status Having multiple sex partners Knowing how PrEP works and where to get it	1	1	0	1	1	0	Yes	Side effects Pill burden Still have to use condoms	0	1	0	1	0	1	0	0
24	Primary	Catholic		Fishing	Married	Two	Yes	It was unprotected	No	Yes	No	Yes		Comfortable		A little effort		No Option		Agree		Strongly Agree		Confident		Strongly disagree		Acceptable	Yes	No	Perceived risk of HIV infection and a need for protection Having sex without condoms Knowing how PrEP works and where to get it History of sexually transmitted disease	1	0	1	0	1	1	Yes	Effectiveness of less than 100% Stigma	1	0	0	0	1	0	0	0
22	Primary	Anglican		Fishing	Married	Two	Yes	It was unprotected	No	Yes	No	Yes		Comfortable		A little effort		Disagree		Agree		Agree		Confident		Strongly disagree		Acceptable	Yes	No	Perceived risk of HIV infection and a need for protection Knowing how PrEP works and where to get it	1	0	0	0	1	0	Yes	Side effects Pill burden Stigma	0	1	0	1	1	0	0	0
24	None	Catholic		Fishing	Married	Two	Yes	It was unprotected	Yes	No	No	Yes		Very Comfortable		A little effort		No Option		Strongly Agree		Agree		Confident		Disagree		Acceptable	Yes	No	Having multiple sex partners Perceived risk of HIV infection and a need for protection Having sex without condoms Knowing how PrEP works and where to get it	1	1	1	0	1	0	Yes	Side effects Cost	0	1	1	0	0	0	0	0
23	Primary	Catholic		Fishing	Single	More than two	Yes	It was unprotected	No	Yes	No	Yes		Comfortable		A little effort		No Option		Agree		Agree		Confident		Disagree		Acceptable	Yes	No	Perceived risk of HIV infection and a need for protection Knowing how PrEP works and where to get it	1	0	0	0	1	0	Yes	Effectiveness of less than 100% Pill burden Side effects	1	1	0	1	0	0	0	0
21	Primary	Catholic		Fishing	Cohabiting	Two	Yes	It was unprotected	Yes	Yes	No	Yes		Comfortable		A little effort		Disagree		Agree		Agree		Confident		Disagree		Acceptable	Yes	No	Perceived risk of HIV infection and a need for protection	1	0	0	0	0	0	Yes	Effectiveness of less than 100% Side effects	1	1	0	0	0	0	0	0
21	Primary	Catholic		Fishing	Married	Two	Yes	It was unprotected	No	No	Yes	Yes		Comfortable		No effort at all		Disagree		Agree		Agree		Confident		Disagree		Acceptable	Yes	Yes	Perceived risk of HIV infection and a need for protection Knowing how PrEP works and where to get it History of sexually transmitted disease	1	0	0	0	1	1	Yes	Side effects Stigma Still have to use condoms	0	1	0	0	1	1	0	0
23	Primary	Anglican		Fishing	Married	One	Yes	It was unprotected	No	Yes	No	Yes		Comfortable		A little effort		Disagree		Strongly Agree		Agree		Confident		Disagree		Acceptable	Yes	No	Perceived risk of HIV infection and a need for protection Having sexual partners of unknow HIV status	1	0	0	1	0	0	Yes	Effectiveness of less than 100% Side effects	1	1	0	0	0	0	0	0
23	None	Anglican		Peasant	Married	Two	Yes	It was unprotected	No	No	Yes	Yes		Comfortable		A little effort		Disagree		Agree		Agree		Confident		Disagree		Acceptable	Yes	No	Perceived risk of HIV infection and a need for protection Knowing how PrEP works and where to get it	1	0	0	0	1	0	Yes	Cost Pill burden Stigma	0	0	1	1	1	0	0	0
22	None	Anglican		Self-employed	Single	One	Yes	It was unprotected	No	Yes	No	Yes		Comfortable		A little effort		Agree		Strongly Agree		Agree		Confident		Disagree		Acceptable	Yes	No	Perceived risk of HIV infection and a need for protection Having multiple sex partners	1	1	0	0	0	0	No
23	Primary	Anglican		Fishing	Cohabiting	One	Yes	It was unprotected	No	Yes	Yes	No		Very uncomfortable		No option		Strongly disagree		Disagree		No Option		Unconfident		Agree		Unacceptable	Yes	Yes	Perceived risk of HIV infection and a need for protection Having sex without condoms	1	0	1	0	0	0	Yes	Effectiveness of less than 100% Side effects Pill burden Stigma	1	1	0	1	1	0	0	0
24	Primary	Anglican		Fishing	Cohabiting	Two	No		No	Yes	No	Yes		Comfortable		A little effort		No Option		Agree		Agree		Confident		Disagree		Acceptable	Yes	No	Perceived risk of HIV infection and a need for protection Having sexual partners of unknow HIV status Knowing how PrEP works and where to get it	1	0	0	1	1	0	No
21	Primary	Catholic		Peasant	Married	Two	Yes	It was unprotected	No	Yes	No	Yes		Comfortable		A little effort		No Option		Agree		Strongly Agree		Confident		Disagree		Acceptable	Yes	No	Perceived risk of HIV infection and a need for protection Knowing how PrEP works and where to get it	1	0	0	0	1	0	Yes	Effectiveness of less than 100% Stigma Pill burden Still have to use condoms	1	0	0	1	1	1	0	0
23	Primary	Anglican		Fishing	Single	Two	Yes	It was protected	No	Yes	Yes	Yes		Comfortable		A little effort		No Option		Agree		Strongly Agree		Confident		Strongly disagree		Acceptable	Yes	No	Perceived risk of HIV infection and a need for protection	1	0	0	0	0	0	No
21	None	Anglican		Fishing	Married	More than two	Yes	It was unprotected	No	No	No	No		Uncomfortable		No option		No Option		Disagree		No Option		Unconfident		Agree		No Option	Yes	Yes	Perceived risk of HIV infection and a need for protection History of sexually transmitted disease	1	0	0	0	0	1	Yes	Effectiveness of less than 100% Side effects Cost Pill burden Stigma Still have to use condoms	1	1	1	1	1	1	0	0
23	Secondary	Anglican		Peasant	Married	One	Yes	It was protected	No	No	Yes	Yes		Comfortable		A little effort		Disagree		Agree		Agree		Confident		Disagree		Acceptable	Yes	No	Perceived risk of HIV infection and a need for protection Having sexual partners of unknow HIV status Knowing how PrEP works and where to get it	1	0	0	1	1	0	Yes	Still have to use condoms Side effects Effectiveness of less than 100%	1	1	0	0	0	1	0	0
19	None	Catholic		Fishing	Single	Two	Yes	It was unprotected	No	Yes	No	Yes		Comfortable		A little effort		Disagree		Agree		Strongly Agree		Confident		Strongly disagree		Acceptable	Yes	No	Perceived risk of HIV infection and a need for protection Having sex without condoms Knowing how PrEP works and where to get it	1	0	1	0	1	0	Yes	Effectiveness of less than 100% Side effects Stigma	1	1	0	0	1	0	0	0
22	Primary	Islam		Fishing	Cohabiting	More than two	Yes	It was unprotected	No	Yes	No	Yes		Comfortable		A little effort		No Option		Strongly Agree		Agree		Confident		Strongly disagree		Acceptable	Yes	No	Perceived risk of HIV infection and a need for protection Having multiple sex partners Knowing how PrEP works and where to get it Having sexual partners of unknow HIV status	1	1	0	1	1	0	Yes	Effectiveness of less than 100% Side effects Still have to use condoms Stigma	1	1	0	0	1	1	0	0
24	None	Catholic		Fishing	Single	Two	Yes	It was unprotected	Yes	No	No	Yes		Comfortable		A little effort		Disagree		Agree		Agree		Confident		Strongly disagree		Acceptable	Yes	No	Perceived risk of HIV infection and a need for protection Having sexual partners of unknow HIV status Knowing how PrEP works and where to get it	1	0	0	1	1	0	Yes	Effectiveness of less than 100% Side effects Pill burden	1	1	0	1	0	0	0	0
18	Primary	Catholic		Fishing	Single	Two	Yes	It was unprotected	No	Yes	No	Yes		Comfortable		A little effort		Disagree		Agree		Strongly Agree		Confident		Strongly disagree		Acceptable	Yes	No	Perceived risk of HIV infection and a need for protection Having sex without condoms Knowing how PrEP works and where to get it	1	0	1	0	1	0	No
24	Secondary	Anglican		Peasant	Married	Two	Yes	It was unprotected	No	Yes	No	Yes		Comfortable		A little effort		Disagree		Agree		Agree		Confident		Strongly disagree		Acceptable	Yes	No	Perceived risk of HIV infection and a need for protection Having sexual partners of unknow HIV status Knowing how PrEP works and where to get it	1	0	0	1	1	0	Yes	Effectiveness of less than 100% Pill burden	1	0	0	1	0	0	0	0
21	Primary	Catholic		Student	Single	Two	Yes	It was unprotected	No	Yes	No	Yes		Comfortable		A little effort		Disagree		Agree		Strongly Agree		Confident		Strongly disagree		Acceptable	Yes	No	Perceived risk of HIV infection and a need for protection Having sex without condoms Knowing how PrEP works and where to get it	1	0	1	0	1	0	Yes	Effectiveness of less than 100% Side effects	1	1	0	0	0	0	0	0
24	Primary	Catholic		Fishing	Married	Two	Yes	It was unprotected	Yes	Yes	No	Yes		Comfortable		A little effort		Strongly disagree		Agree		Agree		Confident		Strongly disagree		Completely Acceptable	Yes	No	Perceived risk of HIV infection and a need for protection	1	0	0	0	0	0	Yes	Effectiveness of less than 100% Pill burden	1	0	0	1	0	0	0	0
21	Primary	Catholic		Fishing	Single	More than two	Yes	It was unprotected	No	Yes	No	Yes		Comfortable		No effort at all		Agree		Agree		Agree		Confident		Strongly disagree		Acceptable	Yes	No	Perceived risk of HIV infection and a need for protection Having multiple sex partners Having sexual partners of unknow HIV status Knowing how PrEP works and where to get it	1	1	0	1	1	0	Yes	Effectiveness of less than 100% Stigma	1	0	0	0	1	0	0	0
20	Primary	Anglican		Fishing	Single	Two	Yes	It was unprotected	No	No	No	Yes		Comfortable		No option		Disagree		Agree		Agree		Confident		Disagree		Acceptable	Yes	No	Perceived risk of HIV infection and a need for protection Having sex without condoms Having sexual partners of unknow HIV status	1	0	1	1	0	0	Yes	Effectiveness of less than 100% Pill burden	1	0	0	1	0	0	0	0
22	Primary	Anglican		Fishing	Single	Two	Yes	It was unprotected	No	No	No	Yes		Comfortable		No option		Agree		Agree		Disagree		No Option		Agree		Acceptable	Yes	No	Perceived risk of HIV infection and a need for protection Having sex without condoms Knowing how PrEP works and where to get it	1	0	1	0	1	0	Yes	Side effects Pill burden	0	1	0	1	0	0	0	0
22	Primary	Catholic		Fishing	Married	One	No		No	No	No	Yes		Comfortable		No option		Disagree		Agree		Agree		Confident		Disagree		Acceptable	Yes	No	Perceived risk of HIV infection and a need for protection	1	0	0	0	0	0	Yes	Stigma	0	0	0	0	1	0	0	0
24	Primary	Catholic		Fishing	Married	Two	Yes	It was unprotected	Yes	Yes	No	Yes		Very Comfortable		A little effort		Strong Agree		Agree		Agree		Confident		Disagree		Acceptable	Yes	No	Perceived risk of HIV infection and a need for protection Having multiple sex partners Having sex without condoms	1	1	1	0	0	0	No
23	Primary	Anglican		Fishing	Married	More than two	Yes	It was unprotected	No	No	No	Yes		Comfortable		A little effort		Agree		Agree		Agree		Confident		Strongly disagree		Acceptable	Yes	No	Perceived risk of HIV infection and a need for protection	1	0	0	0	0	0	Yes	Effectiveness of less than 100% Side effects Pill burden Stigma	1	1	0	1	1	0	0	0
22	Primary	Catholic		Fishing	Married	Two	Yes	It was unprotected	No	Yes	Yes	Yes		Comfortable		No effort at all		Agree		Agree		Agree		Confident		Strongly disagree		Acceptable	Yes	No	Perceived risk of HIV infection and a need for protection Having multiple sex partners Knowing how PrEP works and where to get it	1	1	0	0	1	0	Yes	Effectiveness of less than 100% Pill burden	1	0	0	1	0	0	0	0
20	Primary	Catholic	PAG	Fishing	Married	Two	Yes	It was unprotected	Yes	No	No	Yes		Comfortable		A little effort		Agree		Agree		Agree		Confident		Disagree		Acceptable	Yes	No	Perceived risk of HIV infection and a need for protection	1	0	0	0	0	0	Yes	Effectiveness of less than 100% Side effects	1	1	0	0	0	0	0	0
23	Primary	Catholic		Fishing	Married	Two	Yes	It was unprotected	Yes	Yes	No	Yes		Comfortable		A little effort		Agree		Agree		Agree		Confident		Strongly disagree		Acceptable	Yes	No	Having multiple sex partners Having sex without condoms Having sexual partners of unknow HIV status Knowing how PrEP works and where to get it	0	1	1	1	1	0	Yes	Effectiveness of less than 100% Side effects Pill burden	1	1	0	1	0	0	0	0
21	Primary	Anglican		Fishing	Single	Two	Yes	It was protected	No	Yes	Yes	No		Uncomfortable		A lot of effort		Disagree		Disagree		No Option		Unconfident		Agree		Unacceptable	Yes	No	Knowing how PrEP works and where to get it	0	0	0	0	1	0	Yes	Effectiveness of less than 100% Side effects Pill burden Stigma	1	1	0	1	1	0	0	0
22	Primary	Anglican		Fishing	Married	Two	Yes	It was unprotected	No	Yes	No	Yes		Very Comfortable		A little effort		Agree		Agree		Agree		Confident		Disagree		Completely Acceptable	Yes	No	Perceived risk of HIV infection and a need for protection	1	0	0	0	0	0	Yes	Effectiveness of less than 100%	1	0	0	0	0	0	0	0
23	Primary	Anglican		Fishing	Married	More than two	Yes	It was unprotected	No	Yes	No	Yes		Very Comfortable		No effort at all		Agree		Agree		Agree		Confident		Strongly disagree		Acceptable	Yes	No	Having multiple sex partners	0	1	0	0	0	0	Yes	Side effects	0	1	0	0	0	0	0	0
23	Primary	Anglican		Fishing	Married	Two	Yes	It was unprotected	Yes	Yes	No	Yes		Comfortable		No effort at all		Disagree		Agree		Agree		Confident		Disagree		Acceptable	Yes	No	Perceived risk of HIV infection and a need for protection Having multiple sex partners Having sex without condoms	1	1	1	0	0	0	Yes	Effectiveness of less than 100% Side effects Pill burden	1	1	0	1	0	0	0	0
23	Primary	Anglican		Fishing	Married	Two	Yes	It was unprotected	No	No	Yes	Yes		Comfortable		A lot of effort		Strong Agree		Agree		Agree		Confident		Strongly disagree		Acceptable	Yes	No	Having multiple sex partners	0	1	0	0	0	0	Yes	Side effects Cost	0	1	1	0	0	0	0	0
22	Primary	Anglican		Fishing	Married	More than two	Yes	It was unprotected	No	No	Yes	Yes		Comfortable		A little effort		Agree		Agree		Agree		Confident		Strongly disagree		Acceptable	Yes	No	Having multiple sex partners	0	1	0	0	0	0	No
23	Primary	Anglican		Peasant	Married	One	Yes	It was unprotected	No	No	Yes	Yes		Comfortable		A lot of effort		Agree		Agree		Agree		Confident		Strongly disagree		Acceptable	Yes	No	Having multiple sex partners	0	1	0	0	0	0	Yes	Cost Pill burden	0	0	1	1	0	0	0	0
22	Primary	Anglican		Fishing	Married	Two	Yes	It was unprotected	No	No	Yes	Yes		Comfortable		No option		Agree		Agree		Agree		Confident		Strongly disagree		Acceptable	Yes	No	Perceived risk of HIV infection and a need for protection	1	0	0	0	0	0	No
23	Primary	Anglican		Fishing	Married	One	Yes	It was unprotected	No	No	Yes	Yes		Comfortable		No effort at all		Agree		Agree		Agree		Confident		Strongly disagree		Acceptable	Yes	No	Perceived risk of HIV infection and a need for protection	1	0	0	0	0	0	Yes	Effectiveness of less than 100% Side effects	1	1	0	0	0	0	0	0
23	Primary	Anglican		Fishing	Married	One	Yes	It was unprotected	No	No	Yes	Yes		Comfortable		A lot of effort		Agree		Agree		Agree		Confident		Strongly disagree		Acceptable	Yes	No	Perceived risk of HIV infection and a need for protection	1	0	0	0	0	0	No
20	Secondary	Catholic		Student	Single	Two	Yes	It was unprotected	No	Yes	No	Yes		Comfortable		No effort at all		Agree		Strongly Agree		Strongly Agree		Very Confident		No Option		No Option	Yes	No	Perceived risk of HIV infection and a need for protection	1	0	0	0	0	0	Yes	Cost Stigma	0	0	1	0	1	0	0	0
22	Secondary	Catholic		Fishing	Married	Two	Yes	It was unprotected	No	Yes	No	Yes		Comfortable		No option		Agree		Strongly Agree		Agree		No Option		No Option		Completely Acceptable	Yes	No	Perceived risk of HIV infection and a need for protection	1	0	0	0	0	0	Yes	Effectiveness of less than 100% Cost	1	0	1	0	0	0	0	0
21	None	Anglican		Fishing	Married	More than two	Yes	It was unprotected	No	No	No	No		Comfortable		No effort at all		Agree		No Option		No Option		Confident		Disagree		Acceptable	Yes	No	Perceived risk of HIV infection and a need for protection	1	0	0	0	0	0	Yes	Effectiveness of less than 100% Pill burden	1	0	0	1	0	0	0	0
18	Primary	Catholic		Fishing	Cohabiting	One	Yes	It was unprotected	No	Yes	No	No		Uncomfortable		No option		Strongly disagree		No Option		No Option		Unconfident		Agree		Unacceptable	Yes	No	Perceived risk of HIV infection and a need for protection Knowing how PrEP works and where to get it	1	0	0	0	1	0	Yes	Effectiveness of less than 100% Pill burden Stigma	1	0	0	1	1	0	0	0
21	Primary	Catholic		Fishing	Married	Two	Yes	It was unprotected	No	Yes	No	Yes		Comfortable		A little effort		Disagree		Agree		Agree		No Option		Strongly disagree		Acceptable	Yes	No	Perceived risk of HIV infection and a need for protection Having sex without condoms Knowing how PrEP works and where to get it	1	0	1	0	1	0	Yes	Effectiveness of less than 100% Cost Pill burden	1	0	1	1	0	0	0	0
18	Secondary	Catholic		Student	Single	One	Yes	It was unprotected	No	Yes	Yes	Yes		Comfortable		A little effort		Disagree		Agree		Agree		Confident		Strongly disagree		Acceptable	Yes	Yes	Perceived risk of HIV infection and a need for protection Having sex without condoms Knowing how PrEP works and where to get it	1	0	1	0	1	0	No
24	Tertiary	Catholic		Peasant	Single	Two	Yes	It was unprotected	Yes	No	Yes	Yes		Comfortable		A little effort		Agree		No Option		No Option		Very Confident		Agree		Acceptable	Yes	No	Perceived risk of HIV infection and a need for protection Knowing how PrEP works and where to get it Having sex without condoms	1	0	1	0	1	0	Yes	Effectiveness of less than 100% Side effects Cost Pill burden Health workers negative receptivity	1	1	1	1	0	0	1	0
24	Primary	Catholic		Fishing	Married	Two	Yes	It was unprotected	No	Yes	No	Yes		Comfortable		No effort at all		No Option		Agree		Agree		Confident		Strongly disagree		Acceptable	Yes	No	Perceived risk of HIV infection and a need for protection Having sex without condoms	1	0	1	0	0	0	Yes	Effectiveness of less than 100% Cost	1	0	1	0	0	0	0	0
23	Primary	Anglican		Fishing	Married	Two	Yes	It was unprotected	No	No	Yes	Yes		Comfortable		No effort at all		Agree		Agree		Agree		Confident		Strongly disagree		Acceptable	Yes	No	Perceived risk of HIV infection and a need for protection Having multiple sex partners Having sexual partners of unknow HIV status Knowing how PrEP works and where to get it	1	1	0	1	1	0	Yes	Effectiveness of less than 100% Cost Pill burden Stigma	1	0	1	1	1	0	0	0
21	Primary	Anglican		Fishing	Single	One	Yes	It was unprotected	No	No	No	Yes		Comfortable		A little effort		Agree		Agree		Agree		Confident		No Option		Acceptable	Yes	No	Perceived risk of HIV infection and a need for protection	1	0	0	0	0	0	Yes	Side effects Cost	0	1	1	0	0	0	0	0
20	Primary	Anglican		Fishing	Married	One	Yes	It was unprotected	No	No	No	Yes		Comfortable		No effort at all		Agree		Agree		Agree		Confident		Disagree		Acceptable	Yes	No	Perceived risk of HIV infection and a need for protection Knowing how PrEP works and where to get it	1	0	0	0	1	0	Yes	Side effects	0	1	0	0	0	0	0	0
24	Secondary	Anglican		Student	Single	Two	Yes	It was unprotected	No	No	Yes	Yes		Comfortable		A little effort		Strong Agree		Agree		Agree		Confident		Strongly disagree		Acceptable	Yes	No	Having multiple sex partners Having sexual partners of unknow HIV status Knowing how PrEP works and where to get it	0	1	0	1	1	0	Yes	Effectiveness of less than 100% Cost Pill burden	1	0	1	1	0	0	0	0
23	Primary	Anglican		Fishing	Married	More than two	Yes	It was unprotected	No	No	Yes	Yes		Comfortable		No option		Agree		Agree		Agree		Confident		Strongly disagree		Acceptable	Yes	No	Having multiple sex partners	0	1	0	0	0	0	No
21	Primary	Anglican		Fishing	Single	Two	Yes	It was unprotected	No	Yes	Yes	Yes		Comfortable		No effort at all		Agree		Agree		Agree		Confident		Strongly disagree		Completely Acceptable	Yes	No	Perceived risk of HIV infection and a need for protection	1	0	0	0	0	0	Yes	Pill burden Health workers negative receptivity	0	0	0	1	0	0	1	0
23	Primary	Anglican		Fishing	Married	Two	Yes	It was unprotected	No	Yes	No	Yes		Comfortable		No option		Agree		Agree		Agree		Confident		Strongly disagree		Completely Acceptable	Yes	No	Perceived risk of HIV infection and a need for protection Having sex without condoms Knowing how PrEP works and where to get it	1	0	1	0	1	0	Yes	Side effects Pill burden	0	1	0	1	0	0	0	0
22	Primary	Anglican		Fishing	Married	Two	Yes	It was unprotected	Yes	Yes	No	Yes		Comfortable		No effort at all		Disagree		Agree		Agree		Confident		Disagree		Acceptable	Yes	No	Perceived risk of HIV infection and a need for protection Having multiple sex partners Having sex without condoms	1	1	1	0	0	0	Yes	Effectiveness of less than 100% Pill burden Stigma	1	0	0	1	1	0	0	0
23	Primary	Anglican		Fishing	Single	Two	Yes	It was unprotected	No	No	Yes	Yes		Comfortable		No effort at all		Agree		Agree		Agree		Confident		Strongly disagree		Acceptable	Yes	No	Perceived risk of HIV infection and a need for protection	1	0	0	0	0	0	No
23	Primary	Anglican		Fishing	Single	One	Yes	It was unprotected	No	Yes	No	Yes		Comfortable		No effort at all		Agree		Agree		Agree		Confident		Agree		Acceptable	Yes	No	Perceived risk of HIV infection and a need for protection Knowing how PrEP works and where to get it	1	0	0	0	1	0	Yes	Cost Pill burden	0	0	1	1	0	0	0	0
22	Primary	Anglican		Fishing	Married	Two	Yes	It was unprotected	No	No	No	Yes		Comfortable		No option		Agree		Agree		Agree		Confident		Disagree		Acceptable	Yes	No	Having sex without condoms	0	0	1	0	0	0	No
23	Secondary	Islam		Fishing	Married	Two	Yes	It was unprotected	No	No	No	Yes		Comfortable		No effort at all		Strong Agree		Agree		No Option		Confident		Disagree		Acceptable	Yes	No	Perceived risk of HIV infection and a need for protection Having sexual partners of unknow HIV status Knowing how PrEP works and where to get it	1	0	0	1	1	0	Yes	Effectiveness of less than 100% Cost	1	0	1	0	0	0	0	0
22	Primary	Anglican		Fishing	Single	Two	Yes	It was protected	No	Yes	No	Yes		Comfortable		A little effort		Agree		Agree		No Option		Confident		Disagree		Acceptable	Yes	No	Perceived risk of HIV infection and a need for protection Having multiple sex partners Having sexual partners of unknow HIV status Knowing how PrEP works and where to get it	1	1	0	1	1	0	Yes	Effectiveness of less than 100% Pill burden Health workers negative receptivity	1	0	0	1	0	0	1	0
24	Secondary	Anglican		Fishing	Married	Two	Yes	It was unprotected	No	Yes	No	Yes		Comfortable		A little effort		Disagree		Agree		Agree		Confident		Strongly disagree		Acceptable	Yes	No	Perceived risk of HIV infection and a need for protection Having multiple sex partners Having sexual partners of unknow HIV status Knowing how PrEP works and where to get it	1	1	0	1	1	0	Yes	Effectiveness of less than 100% Side effects Cost Stigma	1	1	1	0	1	0	0	0
17	Primary	Anglican		Fishing	Single	Two	Yes	It was unprotected	No	Yes	No	Yes		Comfortable		A little effort		No Option		No Option		Agree		Confident		No Option		Acceptable	Yes	No	Having sexual partners of unknow HIV status	0	0	0	1	0	0	Yes	Pill burden	0	0	0	1	0	0	0	0
23	Primary	Anglican		Fishing	Single	Two	Yes	It was unprotected	No	No	No	Yes		Very Comfortable		A little effort		No Option		Agree		Agree		Confident		Disagree		Acceptable	Yes	No	Perceived risk of HIV infection and a need for protection Knowing how PrEP works and where to get it	1	0	0	0	1	0	No
21	Primary	Anglican		Fishing	Single	More than two	Yes	It was unprotected	No	Yes	No	Yes		Comfortable		No effort at all		Agree		Agree		Agree		Confident		Strongly disagree		Acceptable	Yes	No	Perceived risk of HIV infection and a need for protection Having multiple sex partners Having sexual partners of unknow HIV status	1	1	0	1	0	0	Yes	Side effects Cost Stigma	0	1	1	0	1	0	0	0
23	Secondary	Anglican		Peasant	Single	Two	Yes	It was unprotected	No	No	No	Yes		Comfortable		No option		Agree		Agree		Agree		Confident		Strongly disagree		Acceptable	Yes	No	Perceived risk of HIV infection and a need for protection Having sex without condoms	1	0	1	0	0	0	Yes	Side effects Cost	0	1	1	0	0	0	0	0
22	Primary	Anglican		Fishing	Married	Two	Yes	It was unprotected	Yes	Yes	No	Yes		Comfortable		No option		Agree		No Option		No Option		Confident		Agree		Acceptable	Yes	No	Perceived risk of HIV infection and a need for protection Having sexual partners of unknow HIV status Knowing how PrEP works and where to get it	1	0	0	1	1	0	Yes	Effectiveness of less than 100% Cost Pill burden	1	0	1	1	0	0	0	0
22	Primary	Anglican		Fishing	Single	Two	Yes	It was unprotected	No	Yes	Yes	Yes		Comfortable		A little effort		Agree		Agree		Agree		Confident		Disagree		Acceptable	Yes	No	Perceived risk of HIV infection and a need for protection Having sexual partners of unknow HIV status Knowing how PrEP works and where to get it	1	0	0	1	1	0	Yes	Side effects	0	1	0	0	0	0	0	0
23	Secondary	Anglican		Fishing	Married	Two	Yes	It was unprotected	No	Yes	No	Yes		Comfortable		No option		Agree		Agree		Agree		Confident		Disagree		Acceptable	Yes	No	Perceived risk of HIV infection and a need for protection Having sexual partners of unknow HIV status Knowing how PrEP works and where to get it	1	0	0	1	1	0	Yes	Side effects Cost	0	1	1	0	0	0	0	0
22	Primary	Anglican		Fishing	Married	More than two	Yes	It was unprotected	No	Yes	No	Yes		Comfortable		No effort at all		Disagree		Strongly Agree		Agree		Very Confident		Strongly disagree		Completely Acceptable	Yes	No	Having multiple sex partners Having sexual partners of unknow HIV status	0	1	0	1	0	0	Yes	Side effects Cost	0	1	1	0	0	0	0	0
23	Secondary	Anglican		Self-employed	Married	Two	Yes	It was unprotected	No	No	Yes	Yes		Comfortable		No option		Agree		Agree		Agree		Confident		Strongly disagree		Acceptable	Yes	No	Having multiple sex partners Having sexual partners of unknow HIV status Knowing how PrEP works and where to get it	0	1	0	1	1	0	Yes	Effectiveness of less than 100% Cost Pill burden	1	0	1	1	0	0	0	0
22	Primary	Anglican		Fishing	Married	Two	Yes	It was unprotected	No	Yes	No	Yes		Very Comfortable		A little effort		Strong Agree		Agree		Agree		Confident		Disagree		Acceptable	Yes	No	Perceived risk of HIV infection and a need for protection Having sexual partners of unknow HIV status Knowing how PrEP works and where to get it	1	0	0	1	1	0	Yes	Side effects Cost	0	1	1	0	0	0	0	0
17	Primary	Anglican		Student	Single	One	Yes	It was unprotected	No	No	No	No		Uncomfortable		No option		Disagree		Disagree		No Option		No Option		Agree		Unacceptable	Yes	Yes	Perceived risk of HIV infection and a need for protection	1	0	0	0	0	0	Yes	Side effects Stigma	0	1	0	0	1	0	0	0
21	Primary	Anglican		Fishing	Single	One	Yes	It was unprotected	No	No	No	Yes		Comfortable		A little effort		Strong Agree		Agree		Agree		Confident		No Option		Acceptable	Yes	No	Perceived risk of HIV infection and a need for protection Having sexual partners of unknow HIV status	1	0	0	1	0	0	Yes	Stigma	0	0	0	0	1	0	0	0
24	Secondary	Catholic		Fishing	Married	More than two	Yes	It was unprotected	No	Yes	No	Yes		Comfortable		No effort at all		Agree		Agree		Agree		Confident		No Option		Acceptable	Yes	No	Perceived risk of HIV infection and a need for protection Having multiple sex partners Having sexual partners of unknow HIV status	1	1	0	1	0	0	Yes	Side effects Pill burden	0	1	0	1	0	0	0	0
21	Primary	Anglican		Fishing	Single	Two	Yes	It was unprotected	No	Yes	No	Yes		Comfortable		A little effort		Agree		Agree		Agree		Confident		Disagree		Completely Acceptable	Yes	No	Having multiple sex partners Having sexual partners of unknow HIV status	0	1	0	1	0	0	Yes	Effectiveness of less than 100% Stigma	1	0	0	0	1	0	0	0
22	Primary	Anglican		Fishing	Married	Two	Yes	It was unprotected	No	Yes	No	Yes		Comfortable		No option		Agree		Agree		Agree		Confident		Strongly disagree		Acceptable	Yes	No	Perceived risk of HIV infection and a need for protection Having multiple sex partners	1	1	0	0	0	0	Yes	Effectiveness of less than 100% Cost Stigma	1	0	1	0	1	0	0	0
19	Primary	Anglican		Fishing	Married	One	Yes	It was unprotected	No	Yes	No	Yes		Comfortable		A little effort		Agree		Agree		Agree		Confident		Disagree		Acceptable	Yes	No	Perceived risk of HIV infection and a need for protection Knowing how PrEP works and where to get it	1	0	0	0	1	0	Yes	Cost Pill burden	0	0	1	1	0	0	0	0
23	Secondary	Anglican		Business	Married	Two	Yes	It was unprotected	No	Yes	No	Yes		Comfortable		No effort at all		Strong Agree		Agree		Agree		Confident		Disagree		Acceptable	Yes	No	Perceived risk of HIV infection and a need for protection Having sex without condoms Knowing how PrEP works and where to get it	1	0	1	0	1	0	Yes	Cost Stigma	0	0	1	0	1	0	0	0
23	Primary	Anglican		Fishing	Cohabiting	One	Yes	It was unprotected	No	No	No	Yes		Comfortable		A little effort		No Option		Agree		Agree		Confident		Strongly disagree		Acceptable	Yes	No	Perceived risk of HIV infection and a need for protection Having sexual partners of unknow HIV status Knowing how PrEP works and where to get it	1	0	0	1	1	0	Yes	Effectiveness of less than 100% Pill burden Stigma	1	0	0	1	1	0	0	0
24	Primary	Catholic		Fishing	Married	Two	Yes	It was unprotected	No	Yes	No	Yes		Comfortable		A little effort		Disagree		Strongly Agree		Agree		No Option		Strongly disagree		Acceptable	Yes	No	Perceived risk of HIV infection and a need for protection Having multiple sex partners Having sexual partners of unknow HIV status	1	1	0	1	0	0	Yes	Effectiveness of less than 100% Still have to use condoms	1	0	0	0	0	1	0	0
24	Primary	Anglican		Fishing	Single	Two	Yes	It was unprotected	No	Yes	No	Yes		Comfortable		A little effort		Agree		Agree		Agree		No Option		Disagree		Acceptable	Yes	No	Perceived risk of HIV infection and a need for protection Having multiple sex partners Knowing how PrEP works and where to get it	1	1	0	0	1	0	Yes	Effectiveness of less than 100% Side effects Pill burden	1	1	0	1	0	0	0	0
19	None	Catholic		Fishing	Married	Two	Yes	It was unprotected	No	No	No	Yes		Comfortable		A little effort		No Option		Agree		Agree		Confident		No Option		Acceptable	Yes	No	Perceived risk of HIV infection and a need for protection Having multiple sex partners Having sexual partners of unknow HIV status Knowing how PrEP works and where to get it	1	1	0	1	1	0	Yes	Effectiveness of less than 100% Side effects	1	1	0	0	0	0	0	0
21	Tertiary	Catholic		Business	Married	More than two	Yes	It was unprotected	No	Yes	Yes	Yes		Comfortable		A little effort		Agree		Agree		Strongly Agree		Confident		Strongly disagree		Acceptable	Yes	No	Perceived risk of HIV infection and a need for protection Having multiple sex partners Having sexual partners of unknow HIV status Knowing how PrEP works and where to get it	1	1	0	1	1	0	Yes	Effectiveness of less than 100% Side effects Cost Pill burden Stigma Still have to use condoms	1	1	1	1	1	1	0	0
23	Primary	Anglican		Fishing	Married	Two	Yes	It was unprotected	Yes	Yes	No	Yes		Comfortable		A little effort		Agree		Strongly Agree		Agree		Confident		Disagree		Acceptable	Yes	No	Perceived risk of HIV infection and a need for protection Knowing how PrEP works and where to get it	1	0	0	0	1	0	Yes	Effectiveness of less than 100% Side effects Still have to use condoms Others	1	1	0	0	0	1	0	1
22	None	Catholic		Fishing	Single	Two	Yes	It was unprotected	No	Yes	No	Yes		Comfortable		A little effort		Agree		Strongly Agree		Agree		Confident		Disagree		No Option	Yes	No	Perceived risk of HIV infection and a need for protection Knowing how PrEP works and where to get it Having multiple sex partners	1	1	0	0	1	0	No
19	Primary	Catholic		Fishing	Single	One	Yes	It was unprotected	No	Yes	No	Yes		Comfortable		A little effort		Disagree		No Option		Agree		Confident		Disagree		Acceptable	Yes	No	Perceived risk of HIV infection and a need for protection	1	0	0	0	0	0	Yes	Effectiveness of less than 100% Side effects Pill burden	1	1	0	1	0	0	0	0
21	Primary	Anglican		Fishing	Cohabiting	One	Yes	It was unprotected	No	Yes	No	Yes		Comfortable		A little effort		Disagree		Agree		Strongly Agree		Confident		Strongly disagree		Acceptable	Yes	No	Perceived risk of HIV infection and a need for protection Having sex without condoms	1	0	1	0	0	0	Yes	Effectiveness of less than 100% Side effects	1	1	0	0	0	0	0	0
22	Primary	Catholic		Fishing	Single	Two	Yes	It was unprotected	No	Yes	No	Yes		Comfortable		No effort at all		Agree		No Option		Agree		No Option		Disagree		Acceptable	Yes	No	Perceived risk of HIV infection and a need for protection Having sexual partners of unknow HIV status Knowing how PrEP works and where to get it	1	0	0	1	1	0	Yes	Effectiveness of less than 100% Pill burden Side effects	1	1	0	1	0	0	0	0
21	Primary	Catholic		Fishing	Married	Two	Yes	It was unprotected	No	Yes	No	Yes		Comfortable		A little effort		No Option		Agree		Strongly Agree		No Option		Disagree		Acceptable	Yes	No	Perceived risk of HIV infection and a need for protection Having sex without condoms Having sexual partners of unknow HIV status	1	0	1	1	0	0	No
23	None	Anglican		Fishing	Married	More than two	Yes	It was unprotected	No	Yes	No	Yes		Comfortable		No effort at all		No Option		No Option		Strongly Agree		Confident		Disagree		Acceptable	Yes	No	Perceived risk of HIV infection and a need for protection Having sexual partners of unknow HIV status Knowing how PrEP works and where to get it	1	0	0	1	1	0	Yes	Effectiveness of less than 100% Side effects	1	1	0	0	0	0	0	0
23	Secondary	Catholic		Fishing	Married	More than two	Yes	It was unprotected	No	Yes	Yes	Yes		Comfortable		A little effort		Agree		Agree		Agree		Confident		Disagree		Acceptable	Yes	No	Perceived risk of HIV infection and a need for protection Having multiple sex partners	1	1	0	0	0	0	Yes	Effectiveness of less than 100% Side effects Cost Pill burden	1	1	1	1	0	0	0	0
18	None	Catholic		Fishing	Single	Two	Yes	It was unprotected	No	Yes	No	Yes		Comfortable		A little effort		Disagree		No Option		Strongly Agree		No Option		Disagree		Acceptable	Yes	No	Perceived risk of HIV infection and a need for protection Knowing how PrEP works and where to get it	1	0	0	0	1	0	No
23	Primary	Anglican		Fishing	Single	One	Yes	It was unprotected	No	Yes	No	Yes		Comfortable		No effort at all		Disagree		Agree		Strongly Agree		Confident		Disagree		Acceptable	Yes	No	Perceived risk of HIV infection and a need for protection Knowing how PrEP works and where to get it	1	0	0	0	1	0	Yes	Effectiveness of less than 100% Side effects Pill burden	1	1	0	1	0	0	0	0
24	None	Anglican		Fishing	Married	Two	Yes	It was unprotected	No	Yes	No	Yes		Comfortable		A little effort		Disagree		Agree		Strongly Agree		Confident		Disagree		Acceptable	Yes	No	Perceived risk of HIV infection and a need for protection Having sex without condoms Knowing how PrEP works and where to get it	1	0	1	0	1	0	Yes	Effectiveness of less than 100% Side effects Pill burden	1	1	0	1	0	0	0	0
23	Primary	Anglican		Fishing	Single	One	Yes	It was unprotected	No	Yes	No	Yes		Comfortable		No effort at all		Agree		Agree		Agree		No Option		Strongly disagree		No Option	Yes	No	Having multiple sex partners Perceived risk of HIV infection and a need for protection	1	1	0	0	0	0	Yes	Effectiveness of less than 100% Side effects Pill burden Stigma	1	1	0	1	1	0	0	0
18	Primary	Anglican		Fishing	Single	Two	Yes	It was unprotected	No	No	No	Yes		Comfortable		No option		Strong Agree		Agree		Agree		Confident		Disagree		Acceptable	Yes	Yes	Perceived risk of HIV infection and a need for protection Having sex without condoms	1	0	1	0	0	0	Yes	Effectiveness of less than 100% Cost Pill burden	1	0	1	1	0	0	0	0
22	Primary	Anglican		Fishing	Cohabiting	One	Yes	It was unprotected	No	Yes	No	Yes		Comfortable		No effort at all		Agree		Agree		Agree		Confident		Strongly disagree		Acceptable	Yes	No	Perceived risk of HIV infection and a need for protection Knowing how PrEP works and where to get it	1	0	0	0	1	0	Yes	Effectiveness of less than 100% Side effects Pill burden	1	1	0	1	0	0	0	0
23	Secondary	Catholic		Fishing	Cohabiting	Two	Yes	It was unprotected	Yes	Yes	Yes	Yes		Comfortable		A little effort		Agree		Agree		Agree		Confident		Disagree		Acceptable	Yes	No	Perceived risk of HIV infection and a need for protection Having sexual partners of unknow HIV status Knowing how PrEP works and where to get it	1	0	0	1	1	0	Yes	Effectiveness of less than 100% Side effects Pill burden	1	1	0	1	0	0	0	0
22	Primary	Anglican		Fishing	Single	Two	Yes	It was unprotected	No	Yes	No	Yes		Comfortable		A little effort		Strong Agree		Agree		Agree		Confident		Strongly disagree		Acceptable	Yes	No	Perceived risk of HIV infection and a need for protection Having multiple sex partners	1	1	0	0	0	0	Yes	Pill burden Stigma	0	0	0	1	1	0	0	0
24	Secondary	Anglican		Fishing	Cohabiting	Two	Yes	It was unprotected	No	Yes	No	Yes		Comfortable		No effort at all		Strong Agree		Agree		Agree		Very Confident		Disagree		Completely Acceptable	Yes	No	Perceived risk of HIV infection and a need for protection Having multiple sex partners	1	1	0	0	0	0	Yes	Effectiveness of less than 100% Side effects Cost Pill burden Stigma	1	1	1	1	1	0	0	0
23	Secondary	Catholic		Fishing	Married	Two	Yes	It was unprotected	No	No	Yes	Yes		Comfortable		A little effort		Agree		Agree		Agree		Confident		Strongly disagree		Acceptable	Yes	No	Perceived risk of HIV infection and a need for protection Having multiple sex partners Knowing how PrEP works and where to get it	1	1	0	0	1	0	No
21	Primary	Catholic		Fishing	Single	Two	Yes	It was unprotected	No	Yes	No	Yes		Comfortable		No effort at all		Agree		Agree		Agree		Confident		Strongly disagree		Acceptable	Yes	No	Perceived risk of HIV infection and a need for protection Having sex without condoms Having sexual partners of unknow HIV status Knowing how PrEP works and where to get it	1	0	1	1	1	0	Yes	Effectiveness of less than 100% Cost Stigma	1	0	1	0	1	0	0	0
17	Primary	Other specify	PAG	Fishing	Single	One	Yes	It was unprotected	No	No	No	No		Uncomfortable		No option		No Option		No Option		No Option		Unconfident		Agree		Unacceptable	Yes	No	Perceived risk of HIV infection and a need for protection	1	0	0	0	0	0	Yes	Side effects Stigma	0	1	0	0	1	0	0	0
22	Primary	Catholic		Fishing	Married	Two	Yes	It was unprotected	No	Yes	No	Yes		Comfortable		No effort at all		Strong Agree		Agree		Agree		Confident		Strongly disagree		Acceptable	Yes	No	Perceived risk of HIV infection and a need for protection Having sexual partners of unknow HIV status	1	0	0	1	0	0	Yes	Pill burden	0	0	0	1	0	0	0	0
24	Primary	Anglican		Fishing	Cohabiting	Two	Yes	It was unprotected	No	No	No	Yes		Comfortable		A little effort		Agree		Agree		Agree		Confident		Strongly disagree		Acceptable	Yes	No	Perceived risk of HIV infection and a need for protection Having multiple sex partners Knowing how PrEP works and where to get it	1	1	0	0	1	0	Yes	Effectiveness of less than 100% Side effects Pill burden	1	1	0	1	0	0	0	0
22	Primary	Anglican		Fishing	Cohabiting	Two	Yes	It was unprotected	No	Yes	No	Yes		Comfortable		No effort at all		Strong Agree		Agree		Agree		Confident		Strongly disagree		Acceptable	Yes	No	Perceived risk of HIV infection and a need for protection Having sex without condoms Having sexual partners of unknow HIV status Knowing how PrEP works and where to get it	1	0	1	1	1	0	Yes	Side effects Cost	0	1	1	0	0	0	0	0
20	Primary	Anglican		Fishing	Single	Two	Yes	It was unprotected	No	Yes	No	Yes		Comfortable		No effort at all		Strongly disagree		Agree		Agree		Confident		Strongly disagree		Completely Acceptable	Yes	No	Perceived risk of HIV infection and a need for protection Having multiple sex partners Having sexual partners of unknow HIV status Knowing how PrEP works and where to get it	1	1	0	1	1	0	Yes	Effectiveness of less than 100% Side effects Cost	1	1	1	0	0	0	0	0
21	Primary	Anglican		Fishing	Cohabiting	One	Yes	It was unprotected	No	Yes	No	Yes		Comfortable		No option		Disagree		Agree		Agree		Confident		Disagree		Acceptable	Yes	No	Perceived risk of HIV infection and a need for protection Having sex without condoms Knowing how PrEP works and where to get it	1	0	1	0	1	0	Yes	Effectiveness of less than 100% Side effects Pill burden	1	1	0	1	0	0	0	0
23	Primary	Anglican		Fishing	Cohabiting	Two	Yes	It was unprotected	No	No	Yes	Yes		Comfortable		A little effort		Strongly disagree		Agree		Agree		Confident		Disagree		Completely Acceptable	Yes	No	Perceived risk of HIV infection and a need for protection Having multiple sex partners	1	1	0	0	0	0	Yes	Effectiveness of less than 100% Pill burden	1	0	0	1	0	0	0	0
23	Primary	Catholic		Fishing	Single	One	Yes	It was unprotected	No	No	No	Yes		Comfortable		A little effort		Strongly disagree		Agree		Agree		Confident		Strongly disagree		Completely Acceptable	Yes	No	Perceived risk of HIV infection and a need for protection Having sex without condoms	1	0	1	0	0	0	Yes	Pill burden Stigma	0	0	0	1	1	0	0	0
21	Primary	Anglican		Fishing	Single	Two	Yes	It was unprotected	No	No	No	Yes		Comfortable		No effort at all		Strongly disagree		Agree		Agree		Confident		Strongly disagree		Acceptable	Yes	No	Perceived risk of HIV infection and a need for protection	1	0	0	0	0	0	Yes	Effectiveness of less than 100% Pill burden	1	0	0	1	0	0	0	0
23	Primary	Anglican		Fishing	Married	One	Yes	It was unprotected	No	No	Yes	Yes		Comfortable		A lot of effort		Agree		Agree		Agree		Confident		Strongly disagree		Acceptable	Yes	No	Perceived risk of HIV infection and a need for protection	1	0	0	0	0	0	Yes	Cost	0	0	1	0	0	0	0	0
21	Primary	Anglican		Fishing	Married	One	Yes	It was unprotected	No	No	No	Yes		Comfortable		No effort at all		Agree		Agree		Agree		Confident		Strongly disagree		Acceptable	Yes	No	Perceived risk of HIV infection and a need for protection Having multiple sex partners	1	1	0	0	0	0	No
22	Primary	Anglican		Fishing	Married	One	Yes	It was unprotected	No	No	No	Yes		Comfortable		A little effort		Agree		Agree		Agree		Confident		Strongly disagree		Acceptable	Yes	No	Perceived risk of HIV infection and a need for protection	1	0	0	0	0	0	Yes	Effectiveness of less than 100%	1	0	0	0	0	0	0	0
18	Secondary	Other specify	PAG	Student	Single	One	No		No	No	Yes	No		Uncomfortable		No option		Disagree		Disagree		No Option		Very Unconfident		Agree		Completely Unacceptable	Yes	No	Having multiple sex partners Knowing how PrEP works and where to get it	0	1	0	0	1	0	Yes	Effectiveness of less than 100% Stigma	1	0	0	0	1	0	0	0
23	Primary	Catholic		Fishing	Married	Two	Yes	It was unprotected	No	Yes	Yes	Yes		Comfortable		A lot of effort		Agree		Agree		Agree		Confident		Strongly disagree		Acceptable	Yes	No	Perceived risk of HIV infection and a need for protection	1	0	0	0	0	0	Yes	Side effects	0	1	0	0	0	0	0	0
23	Primary	Other specify	PAG	Peasant	Married	One	Yes	It was unprotected	No	No	No	Yes		Comfortable		A little effort		Agree		Agree		Agree		Confident		Strongly disagree		Acceptable	Yes	No	Perceived risk of HIV infection and a need for protection Having sex without condoms	1	0	1	0	0	0	Yes	Side effects	0	1	0	0	0	0	0	0
22	Primary	Anglican		Fishing	Cohabiting	One	Yes	It was unprotected	No	Yes	Yes	Yes		Comfortable		No option		Agree		Agree		Agree		Confident		Strongly disagree		Acceptable	Yes	No	Perceived risk of HIV infection and a need for protection Having sexual partners of unknow HIV status	1	0	0	1	0	0	No
17	Primary	Anglican		Fishing	Single	One	Yes	It was unprotected	No	No	No	No		No Option		A lot of effort		Disagree		Agree		No Option		Unconfident		Agree		Unacceptable	Yes	Yes	Perceived risk of HIV infection and a need for protection	1	0	0	0	0	0	Yes	Stigma	0	0	0	0	1	0	0	0
24	Secondary	Other specify	PAG	Fishing	Married	One	Yes	It was unprotected	No	No	No	No		Very uncomfortable		No option		Disagree		Disagree		No Option		Unconfident		No Option		Completely Unacceptable	Yes	No	Having sexual partners of unknow HIV status	0	0	0	1	0	0	Yes	Effectiveness of less than 100% Stigma	1	0	0	0	1	0	0	0
24	Tertiary	Catholic		Business	Married	Two	No		No	Yes	Yes	Yes		Comfortable		A little effort		Disagree		Agree		Agree		Confident		Strongly disagree		Acceptable	Yes	No	Perceived risk of HIV infection and a need for protection Having multiple sex partners	1	1	0	0	0	0	Yes	Effectiveness of less than 100% Side effects Cost Pill burden Stigma	1	1	1	1	1	0	0	0
21	Primary	Anglican		Fishing	Cohabiting	One	Yes	It was unprotected	No	No	Yes	Yes		Comfortable		No effort at all		Agree		Agree		Agree		Confident		Strongly disagree		Acceptable	Yes	No	Perceived risk of HIV infection and a need for protection Knowing how PrEP works and where to get it	1	0	0	0	1	0	No
23	Secondary	Anglican		Fishing	Cohabiting	Two	Yes	It was unprotected	No	No	No	Yes		Very Comfortable		A little effort		Agree		Agree		Agree		Confident		Strongly disagree		Acceptable	Yes	No	Perceived risk of HIV infection and a need for protection	1	0	0	0	0	0	Yes	Effectiveness of less than 100% Cost	1	0	1	0	0	0	0	0
22	Primary	Catholic		Fishing	Single	One	Yes	It was unprotected	No	No	No	Yes		Comfortable		A little effort		Agree		No Option		Agree		Confident		Strongly disagree		Acceptable	Yes	No	Perceived risk of HIV infection and a need for protection	1	0	0	0	0	0	No
21	Primary	Anglican		Fishing	Single	Two	Yes	It was unprotected	No	No	Yes	Yes		Comfortable		No effort at all		Agree		Agree		Agree		Very Confident		Strongly disagree		Acceptable	Yes	No	Perceived risk of HIV infection and a need for protection Having multiple sex partners	1	1	0	0	0	0	Yes	Side effects Cost Pill burden	0	1	1	1	0	0	0	0
24	Primary	Anglican		Fishing	Married	Two	Yes	It was unprotected	Yes	Yes	No	Yes		Comfortable		No option		Agree		Agree		Agree		Confident		Strongly disagree		Acceptable	Yes	No	Perceived risk of HIV infection and a need for protection	1	0	0	0	0	0	Yes	Side effects Pill burden Stigma	0	1	0	1	1	0	0	0
22	Primary	Catholic		Fishing	Married	More than two	Yes	It was unprotected	No	Yes	Yes	Yes		Comfortable		A little effort		Agree		Agree		Agree		Confident		Strongly disagree		Acceptable	Yes	No	Perceived risk of HIV infection and a need for protection Having multiple sex partners Having sex without condoms Having sexual partners of unknow HIV status Knowing how PrEP works and where to get it	1	1	1	1	1	0	Yes	Side effects Pill burden	0	1	0	1	0	0	0	0
23	Primary	Anglican		Fishing	Married	Two	Yes	It was unprotected	No	No	No	Yes		Comfortable		A little effort		Agree		Agree		Agree		Confident		Disagree		Acceptable	Yes	No	Perceived risk of HIV infection and a need for protection	1	0	0	0	0	0	Yes	Side effects	0	1	0	0	0	0	0	0
22	Primary	Anglican		Fishing	Cohabiting	One	Yes	It was unprotected	No	No	No	Yes		Comfortable		A lot of effort		Agree		Agree		Agree		Confident		Strongly disagree		Acceptable	Yes	No	History of sexually transmitted disease	0	0	0	0	0	1	No
18	Primary	Anglican		Peasant	Married	One	Yes	It was unprotected	Yes	No	No	Yes		Comfortable		No option		Agree		Agree		Agree		Confident		Strongly disagree		Completely Acceptable	Yes	No	Perceived risk of HIV infection and a need for protection	1	0	0	0	0	0	No
21	Primary	Anglican		Fishing	Single	One	Yes	It was unprotected	No	No	No	Yes		Comfortable		A little effort		Agree		No Option		Agree		Confident		Disagree		Acceptable	Yes	No	Perceived risk of HIV infection and a need for protection Having sexual partners of unknow HIV status History of sexually transmitted disease	1	0	0	1	0	1	Yes	Cost	0	0	1	0	0	0	0	0
17	Primary	Catholic		Student	Single	One	Yes	It was unprotected	No	No	No	No		Uncomfortable		No option		No Option		No Option		No Option		Unconfident		No Option		Unacceptable	Yes	Yes	Having sexual partners of unknow HIV status	0	0	0	1	0	0	Yes	Stigma	0	0	0	0	1	0	0	0
24	Secondary	Catholic		Student	Single	Two	Yes	It was unprotected	Yes	No	Yes	Yes		Comfortable		A little effort		Agree		Agree		Agree		Confident		Strongly disagree		Acceptable	Yes	No	Perceived risk of HIV infection and a need for protection Having multiple sex partners Having sexual partners of unknow HIV status Knowing how PrEP works and where to get it	1	1	0	1	1	0	Yes	Effectiveness of less than 100% Cost Pill burden	1	0	1	1	0	0	0	0
19	Primary	Anglican		Fishing	Cohabiting	One	Yes	It was unprotected	No	No	No	Yes		Comfortable		No effort at all		Agree		Agree		Disagree		Confident		Disagree		Acceptable	Yes	Yes	Perceived risk of HIV infection and a need for protection	1	0	0	0	0	0	No
21	Secondary	Catholic		Fishing	Married	One	Yes	It was unprotected	No	No	No	Yes		Comfortable		A little effort		Agree		Agree		Agree		No Option		Strongly disagree		Acceptable	Yes	No	Perceived risk of HIV infection and a need for protection Knowing how PrEP works and where to get it	1	0	0	0	1	0	Yes	Effectiveness of less than 100%	1	0	0	0	0	0	0	0
22	Primary	Anglican		Fishing	Single	One	Yes	It was unprotected	No	No	Yes	Yes		Comfortable		No option		Agree		Agree		Agree		Confident		Strongly disagree		Acceptable	Yes	Yes	Perceived risk of HIV infection and a need for protection	1	0	0	0	0	0	Yes	Pill burden Stigma	0	0	0	1	1	0	0	0
23	Secondary	Anglican		Fishing	Single	One	Yes	It was unprotected	No	No	Yes	Yes		Comfortable		A little effort		Disagree		Agree		Agree		Confident		Strongly disagree		Acceptable	Yes	No	Having multiple sex partners	0	1	0	0	0	0	Yes	Side effects Cost Pill burden Stigma	0	1	1	1	1	0	0	0
24	Secondary	Catholic		Fishing	Cohabiting	One	Yes	It was unprotected	No	Yes	No	Yes		Comfortable		A little effort		Agree		Agree		Agree		Confident		Strongly disagree		Acceptable	Yes	No	Having multiple sex partners	0	1	0	0	0	0	Yes	Effectiveness of less than 100% Cost	1	0	1	0	0	0	0	0
23	Primary	Anglican		Fishing	Cohabiting	One	Yes	It was unprotected	No	No	Yes	Yes		Comfortable		A lot of effort		Agree		Agree		Agree		Confident		Strongly disagree		Acceptable	Yes	No	Having multiple sex partners Having sex without condoms Having sexual partners of unknow HIV status	0	1	1	1	0	0	Yes	Cost	0	0	1	0	0	0	0	0
20	Primary	Anglican		Student	Single	One	Yes	It was unprotected	No	No	No	Yes		Comfortable		A little effort		Agree		Agree		Agree		Confident		Strongly disagree		Acceptable	Yes	Yes	Perceived risk of HIV infection and a need for protection Knowing how PrEP works and where to get it	1	0	0	0	1	0	Yes	Effectiveness of less than 100% Pill burden Still have to use condoms	1	0	0	1	0	1	0	0
23	None	Catholic		Fishing	Married	More than two	Yes	It was unprotected	No	No	Yes	Yes		Comfortable		A little effort		Disagree		Agree		Strongly Agree		Confident		Disagree		Acceptable	Yes	No	Perceived risk of HIV infection and a need for protection Knowing how PrEP works and where to get it	1	0	0	0	1	0	No
22	Primary	Anglican		Fishing	Cohabiting	Two	Yes	It was unprotected	No	Yes	No	Yes		Comfortable		No effort at all		Agree		Agree		Agree		Confident		Strongly disagree		Acceptable	Yes	No	Perceived risk of HIV infection and a need for protection Knowing how PrEP works and where to get it	1	0	0	0	1	0	Yes	Side effects Pill burden	0	1	0	1	0	0	0	0
21	Primary	Anglican		Fishing	Single	One	Yes	It was unprotected	No	No	No	Yes		Comfortable		A little effort		Agree		Agree		Strongly Agree		Confident		Strongly disagree		Acceptable	Yes	No	Perceived risk of HIV infection and a need for protection Having sex without condoms Knowing how PrEP works and where to get it	1	0	1	0	1	0	Yes	Effectiveness of less than 100% Side effects	1	1	0	0	0	0	0	0
24	Primary	Catholic		Fishing	Cohabiting	One	Yes	It was unprotected	No	Yes	No	Yes		Comfortable		A little effort		Disagree		No Option		Agree		Confident		Disagree		Acceptable	Yes	No	Perceived risk of HIV infection and a need for protection Knowing how PrEP works and where to get it	1	0	0	0	1	0	Yes	Effectiveness of less than 100% Side effects	1	1	0	0	0	0	0	0
21	None	Anglican		Fishing	Married	Two	Yes	It was unprotected	No	Yes	No	Yes		Comfortable		A little effort		Agree		Agree		Strongly Agree		Confident		Strongly disagree		Completely Acceptable	Yes	No	Perceived risk of HIV infection and a need for protection Having multiple sex partners Having sexual partners of unknow HIV status	1	1	0	1	0	0	Yes	Side effects Cost Pill burden Still have to use condoms	0	1	1	1	0	1	0	0
21	Primary	Other specify	PAG	Fishing	Single	One	Yes	It was unprotected	No	No	No	No		Uncomfortable		No option		Disagree		No Option		No Option		No Option		No Option		Unacceptable	Yes	No	Perceived risk of HIV infection and a need for protection Knowing how PrEP works and where to get it	1	0	0	0	1	0	Yes	Effectiveness of less than 100% Cost Stigma	1	0	1	0	1	0	0	0
18	Primary	Anglican		Fishing	Married	One	Yes	It was unprotected	No	No	No	Yes		Comfortable		A little effort		Strong Agree		Agree		Agree		Confident		Disagree		Acceptable	Yes	No	Perceived risk of HIV infection and a need for protection Knowing how PrEP works and where to get it Having sex without condoms	1	0	1	0	1	0	Yes	Effectiveness of less than 100% Cost	1	0	1	0	0	0	0	0
23	None	Catholic		Fishing	Single	One	Yes	It was unprotected	No	Yes	No	Yes		Comfortable		A little effort		Agree		Agree		Strongly Agree		Confident		Strongly disagree		Acceptable	Yes	No	Perceived risk of HIV infection and a need for protection Knowing how PrEP works and where to get it	1	0	0	0	1	0	Yes	Effectiveness of less than 100% Side effects Pill burden	1	1	0	1	0	0	0	0
22	None	Anglican		Fishing	Married	Two	Yes	It was unprotected	No	Yes	No	Yes		Comfortable		No effort at all		Disagree		No Option		Strongly Agree		Confident		Disagree		Acceptable	Yes	No	Perceived risk of HIV infection and a need for protection Knowing how PrEP works and where to get it	1	0	0	0	1	0	No
23	Primary	Catholic		Fishing	Single	More than two	Yes	It was unprotected	No	Yes	No	Yes		Comfortable		No effort at all		No Option		No Option		Strongly Agree		Confident		Disagree		Acceptable	Yes	No	Perceived risk of HIV infection and a need for protection Knowing how PrEP works and where to get it	1	0	0	0	1	0	Yes	Effectiveness of less than 100% Side effects	1	1	0	0	0	0	0	0
23	Secondary	Catholic		Peasant	Married	Two	Yes	It was unprotected	No	No	No	Yes		Comfortable		A little effort		No Option		Strongly Agree		Agree		Confident		No Option		No Option	Yes	No	Perceived risk of HIV infection and a need for protection Having multiple sex partners Knowing how PrEP works and where to get it	1	1	0	0	1	0	Yes	Effectiveness of less than 100% Side effects	1	1	0	0	0	0	0	0
21	None	Catholic		Fishing	Single	Two	Yes	It was unprotected	No	Yes	No	Yes		Comfortable		A little effort		Strong Agree		Agree		Agree		Confident		Strongly disagree		Acceptable	Yes	Yes	Perceived risk of HIV infection and a need for protection Knowing how PrEP works and where to get it	1	0	0	0	1	0	Yes	Side effects Effectiveness of less than 100%	1	1	0	0	0	0	0	0
23	Primary	Anglican		Fishing	Married	More than two	Yes	It was unprotected	No	Yes	No	Yes		Comfortable		A little effort		Agree		Agree		Agree		Confident		Disagree		Acceptable	Yes	No	Perceived risk of HIV infection and a need for protection Knowing how PrEP works and where to get it Having multiple sex partners	1	1	0	0	1	0	Yes	Effectiveness of less than 100% Side effects Cost	1	1	1	0	0	0	0	0
23	None	Catholic		Fishing	Married	Two	Yes	It was unprotected	No	Yes	Yes	Yes		Comfortable		No effort at all		Disagree		Agree		Agree		Confident		Strongly disagree		Acceptable	Yes	No	Perceived risk of HIV infection and a need for protection Knowing how PrEP works and where to get it	1	0	0	0	1	0	No
19	None	Catholic		Fishing	Single	One	Yes	It was unprotected	No	Yes	No	Yes		Comfortable		A little effort		Disagree		Agree		Strongly Agree		Confident		Strongly disagree		Acceptable	Yes	No	Perceived risk of HIV infection and a need for protection Knowing how PrEP works and where to get it Having multiple sex partners	1	1	0	0	1	0	Yes	Effectiveness of less than 100% Side effects Still have to use condoms	1	1	0	0	0	1	0	0
23	Secondary	Anglican		Fishing	Married	Two	Yes	It was unprotected	Yes	No	Yes	Yes		Comfortable		A little effort		Disagree		Agree		Agree		Confident		Strongly disagree		Acceptable	Yes	No	Perceived risk of HIV infection and a need for protection Knowing how PrEP works and where to get it Having multiple sex partners	1	1	0	0	1	0	No
23	Primary	Anglican		Peasant	Single	Two	Yes	It was unprotected	Yes	Yes	Yes	Yes		Comfortable		A little effort		Disagree		Agree		Strongly Agree		Confident		Strongly disagree		Acceptable	Yes	No	Perceived risk of HIV infection and a need for protection Knowing how PrEP works and where to get it	1	0	0	0	1	0	Yes	Effectiveness of less than 100% Side effects	1	1	0	0	0	0	0	0
23	Primary	Anglican		Fishing	Single	One	Yes	It was unprotected	Yes	Yes	Yes	Yes		Comfortable		No effort at all		Disagree		Agree		Agree		Confident		Strongly disagree		Acceptable	Yes	No	Perceived risk of HIV infection and a need for protection Knowing how PrEP works and where to get it	1	0	0	0	1	0	No
21	None	Catholic		Fishing	Single	Two	Yes	It was unprotected	Yes	Yes	Yes	Yes		Comfortable		A little effort		Disagree		Agree		Agree		Confident		Strongly disagree		Acceptable	Yes	No	Perceived risk of HIV infection and a need for protection Knowing how PrEP works and where to get it Having multiple sex partners	1	1	0	0	1	0	No
24	None	Catholic		Fishing	Married	One	Yes	It was unprotected	No	Yes	Yes	Yes		Comfortable		A little effort		Disagree		Agree		Strongly Agree		Confident		Disagree		Acceptable	Yes	No	Perceived risk of HIV infection and a need for protection Knowing how PrEP works and where to get it	1	0	0	0	1	0	No
21	None	Anglican		Fishing	Married	Two	Yes	It was unprotected	No	Yes	Yes	Yes		Comfortable		No effort at all		Disagree		No Option		Strongly Agree		Confident		Disagree		Acceptable	Yes	No	Perceived risk of HIV infection and a need for protection Knowing how PrEP works and where to get it Having multiple sex partners	1	1	0	0	1	0	Yes	Effectiveness of less than 100% Side effects Pill burden	1	1	0	1	0	0	0	0
21	None	Anglican		Peasant	Cohabiting	More than two	Yes	It was unprotected	No	Yes	No	Yes		Comfortable		A little effort		Disagree		Agree		Strongly Agree		Confident		Strongly disagree		Acceptable	Yes	No	Perceived risk of HIV infection and a need for protection Knowing how PrEP works and where to get it	1	0	0	0	1	0	Yes	Side effects Pill burden Still have to use condoms	0	1	0	1	0	1	0	0
23	Primary	Anglican		Fishing	Married	One	Yes	It was unprotected	No	Yes	Yes	Yes		Comfortable		No effort at all		Disagree		Agree		Agree		Confident		Strongly disagree		Acceptable	Yes	No	Perceived risk of HIV infection and a need for protection Knowing how PrEP works and where to get it	1	0	0	0	1	0	No
21	Primary	Catholic		Fishing	Married	Two	Yes	It was unprotected	No	Yes	Yes	Yes		Comfortable		A little effort		Disagree		Agree		Strongly Agree		Confident		Strongly disagree		Acceptable	Yes	No	Perceived risk of HIV infection and a need for protection Knowing how PrEP works and where to get it Having sex without condoms	1	0	1	0	1	0	No
23	None	Anglican		Fishing	Married	One	Yes	It was unprotected	No	Yes	Yes	Yes		Comfortable		A little effort		Disagree		Agree		Strongly Agree		Confident		Strongly disagree		Acceptable	Yes	No	Perceived risk of HIV infection and a need for protection Knowing how PrEP works and where to get it	1	0	0	0	1	0	Yes	Effectiveness of less than 100% Side effects	1	1	0	0	0	0	0	0
23	None	Anglican		Fishing	Married	Two	Yes	It was unprotected	No	Yes	Yes	Yes		Comfortable		No effort at all		Disagree		Agree		Strongly Agree		Confident		Disagree		Acceptable	Yes	No	Perceived risk of HIV infection and a need for protection Knowing how PrEP works and where to get it	1	0	0	0	1	0	No
22	Primary	Anglican		Fishing	Single	One	Yes	It was unprotected	No	No	No	Yes		Comfortable		A lot of effort		Agree		Agree		Agree		Confident		Strongly disagree		Acceptable	Yes	No	Perceived risk of HIV infection and a need for protection	1	0	0	0	0	0	Yes	Side effects	0	1	0	0	0	0	0	0
23	Secondary	Catholic		Fishing	Cohabiting	Two	Yes	It was unprotected	No	No	Yes	Yes		Comfortable		A lot of effort		Agree		Agree		Agree		Confident		Strongly disagree		Acceptable	Yes	No	Having multiple sex partners Having sex without condoms	0	1	1	0	0	0	No
24	Secondary	Other specify	PAG	Fishing	Cohabiting	Two	Yes	It was unprotected	No	No	Yes	Yes		Comfortable		A lot of effort		Agree		Agree		Agree		Confident		Strongly disagree		Acceptable	Yes	No	Perceived risk of HIV infection and a need for protection	1	0	0	0	0	0	Yes	Cost	0	0	1	0	0	0	0	0
23	Secondary	Catholic		Fishing	Married	One	Yes	It was unprotected	No	No	No	Yes		Comfortable		A lot of effort		Agree		Agree		Agree		Confident		Strongly disagree		Acceptable	Yes	No	Perceived risk of HIV infection and a need for protection	1	0	0	0	0	0	No
21	Secondary	Anglican		Fishing	Married	One	Yes	It was unprotected	No	No	Yes	Yes		Comfortable		A lot of effort		Agree		Agree		Agree		Confident		Strongly disagree		Acceptable	Yes	No	Having multiple sex partners	0	1	0	0	0	0	No
22	Primary	Anglican		Fishing	Cohabiting	One	Yes	It was unprotected	No	No	Yes	Yes		Comfortable		A lot of effort		Agree		Agree		Agree		Confident		Strongly disagree		Acceptable	Yes	No	Having multiple sex partners	0	1	0	0	0	0	No
23	Primary	Anglican		Fishing	Married	One	Yes	It was unprotected	No	No	No	Yes		Comfortable		A lot of effort		Agree		Agree		Agree		Confident		Strongly disagree		Acceptable	Yes	No	Having multiple sex partners	0	1	0	0	0	0	Yes	Cost	0	0	1	0	0	0	0	0
22	Primary	Anglican		Fishing	Married	One	Yes	It was unprotected	No	No	Yes	Yes		Comfortable		A lot of effort		Agree		Agree		Agree		Confident		Strongly disagree		Acceptable	Yes	No	Having multiple sex partners	0	1	0	0	0	0	No
24	Secondary	Anglican		Fishing	Cohabiting	Two	Yes	It was unprotected	No	No	No	Yes		Comfortable		A lot of effort		Agree		Agree		Strongly Agree		Very Confident		Strongly disagree		Completely Acceptable	Yes	No	Having multiple sex partners Having sex without condoms History of sexually transmitted disease	0	1	1	0	0	1	Yes	Cost	0	0	1	0	0	0	0	0
21	Primary	Anglican		Fishing	Married	One	Yes	It was unprotected	No	No	No	Yes		Comfortable		A little effort		Disagree		Agree		Strongly Agree		Confident		Strongly disagree		Acceptable	Yes	No	Perceived risk of HIV infection and a need for protection Knowing how PrEP works and where to get it	1	0	0	0	1	0	Yes	Effectiveness of less than 100% Side effects	1	1	0	0	0	0	0	0
21	None	Catholic		Fishing	Married	Two	Yes	It was unprotected	No	Yes	No	Yes		Comfortable		A little effort		Disagree		Agree		Strongly Agree		Confident		Strongly disagree		Acceptable	Yes	No	Perceived risk of HIV infection and a need for protection Having sex without condoms Knowing how PrEP works and where to get it	1	0	1	0	1	0	Yes	Side effects Effectiveness of less than 100% Pill burden	1	1	0	1	0	0	0	0
23	None	Catholic		Fishing	Single	One	Yes		No	No		Yes		Comfortable		A little effort		Disagree		No Option		Strongly Agree		Confident		Strongly disagree		Acceptable	Yes	No	Perceived risk of HIV infection and a need for protection Knowing how PrEP works and where to get it	1	0	0	0	1	0	Yes	Side effects Pill burden	0	1	0	1	0	0	0	0
23	Secondary	Anglican		Fishing	Cohabiting	Two	Yes	It was unprotected	No	No	Yes	Yes		Comfortable		A little effort		Disagree		No Option		Agree		Confident		Disagree		Acceptable	Yes	No	Perceived risk of HIV infection and a need for protection Having multiple sex partners Knowing how PrEP works and where to get it History of sexually transmitted disease	1	1	0	0	1	1	Yes	Stigma Effectiveness of less than 100% Cost	1	0	1	0	1	0	0	0
23	Primary	Anglican		Fishing	Cohabiting	One	Yes	It was unprotected	No	Yes	No	Yes		Comfortable		No effort at all		Disagree		No Option		Strongly Agree		Confident		Disagree		Acceptable	Yes	No	Perceived risk of HIV infection and a need for protection Knowing how PrEP works and where to get it	1	0	0	0	1	0	Yes	Cost Effectiveness of less than 100%	1	0	1	0	0	0	0	0
24	None	Anglican		Fishing	Cohabiting	Two	Yes	It was unprotected	No	Yes	Yes	Yes		Comfortable		A little effort		Disagree		Agree		Strongly Agree		No Option		Disagree		Acceptable	Yes	No	Perceived risk of HIV infection and a need for protection Having sex without condoms Knowing how PrEP works and where to get it	1	0	1	0	1	0	No
24	None	Anglican		Fishing	Single	One	Yes	It was unprotected	No	Yes	Yes	Yes		Comfortable		A little effort		Disagree		No Option		Strongly Agree		No Option		Disagree		Acceptable	Yes	No	Perceived risk of HIV infection and a need for protection Having sexual partners of unknow HIV status Knowing how PrEP works and where to get it	1	0	0	1	1	0	No
23	Primary	Anglican		Fishing	Single	One	Yes	It was unprotected	No	No	No	Yes		Comfortable		A little effort		Disagree		No Option		Strongly Agree		Confident		Disagree		Acceptable	Yes	No	Perceived risk of HIV infection and a need for protection Knowing how PrEP works and where to get it	1	0	0	0	1	0	Yes	Effectiveness of less than 100%	1	0	0	0	0	0	0	0
23	Primary	Catholic		Fishing	Married	More than two	Yes	It was unprotected	No	Yes	No	Yes		Comfortable		A little effort		Disagree		Agree		Strongly Agree		Confident		Disagree		Acceptable	Yes	No	Having multiple sex partners Perceived risk of HIV infection and a need for protection	1	1	0	0	0	0	No
24	Primary	Catholic		Peasant	Married	Two	Yes	It was unprotected	No	Yes	Yes	Yes		Comfortable		A little effort		Disagree		No Option		Strongly Agree		Confident		Strongly disagree		Acceptable	Yes	No	Perceived risk of HIV infection and a need for protection Knowing how PrEP works and where to get it	1	0	0	0	1	0	Yes	Effectiveness of less than 100% Cost Still have to use condoms	1	0	1	0	0	1	0	0
24	None	Catholic		Peasant	Single	Two	Yes	It was unprotected	No	No	Yes	Yes		Comfortable		A little effort		Disagree		No Option		Strongly Agree		Confident		Disagree		Acceptable	Yes	No	Perceived risk of HIV infection and a need for protection Knowing how PrEP works and where to get it	1	0	0	0	1	0	No
21	Primary	Anglican		Peasant	Married	Two	Yes	It was unprotected	No	Yes	Yes	Yes		Comfortable		A little effort		Disagree		Agree		Strongly Agree		Confident		Disagree		Acceptable	Yes	No	Perceived risk of HIV infection and a need for protection Knowing how PrEP works and where to get it Having sex without condoms Having multiple sex partners	1	1	1	0	1	0	Yes	Effectiveness of less than 100% Side effects Cost Still have to use condoms Pill burden	1	1	1	1	0	1	0	0
23	Secondary	Catholic		Fishing	Cohabiting	More than two	Yes	It was unprotected	No	Yes	Yes	Yes		Comfortable		A little effort		Disagree		Agree		Strongly Agree		Confident		Disagree		Acceptable	Yes	No	Perceived risk of HIV infection and a need for protection Having sex without condoms Knowing how PrEP works and where to get it	1	0	1	0	1	0	No
21	None	Anglican		Fishing	Married	One	Yes	It was unprotected	No	No	Yes	Yes		Comfortable		No effort at all		Disagree		No Option		Strongly Agree		Confident		Strongly disagree		Acceptable	Yes	No	Perceived risk of HIV infection and a need for protection Knowing how PrEP works and where to get it Having sex without condoms	1	0	1	0	1	0	No
18	None	Anglican		Fishing	Married	Two	Yes	It was unprotected	No	Yes	No	Yes		Comfortable		No effort at all		Disagree		No Option		Strongly Agree		Confident		Disagree		Acceptable	Yes	No	Perceived risk of HIV infection and a need for protection Having multiple sex partners History of sexually transmitted disease Knowing how PrEP works and where to get it	1	1	0	0	1	1	Yes	Effectiveness of less than 100% Side effects Pill burden Still have to use condoms	1	1	0	1	0	1	0	0
16	None	Catholic		Fishing	Cohabiting	More than two			No	Yes	Yes	Yes		Comfortable		A little effort		Disagree		No Option		Strongly Agree		Very Confident		Strongly disagree		Acceptable	Yes	No	Perceived risk of HIV infection and a need for protection Knowing how PrEP works and where to get it Having sex without condoms	1	0	1	0	1	0	Yes	Effectiveness of less than 100% Side effects Still have to use condoms	1	1	0	0	0	1	0	0
19	None	Anglican		Peasant	Married	Two	Yes	It was unprotected	No	Yes	No	Yes		Comfortable		A little effort		Disagree		No Option		Strongly Agree		Confident		Disagree		Acceptable	Yes	No	Knowing how PrEP works and where to get it Having sex without condoms	0	0	1	0	1	0	Yes	Effectiveness of less than 100% Side effects Still have to use condoms	1	1	0	0	0	1	0	0
21	None	Catholic		Fishing	Married	Two	Yes	It was unprotected	No	Yes	Yes			Comfortable		A little effort		Disagree		Strongly Agree		Agree		Confident		Disagree		Acceptable	Yes	No	Perceived risk of HIV infection and a need for protection Knowing how PrEP works and where to get it	1	0	0	0	1	0	Yes	Effectiveness of less than 100% Side effects Still have to use condoms Health workers negative receptivity	1	1	0	0	0	1	1	0
21	None	Catholic		Fishing	Cohabiting	One	Yes	It was unprotected	No	Yes	Yes	Yes		Comfortable		A little effort				Agree		Strongly Agree		Confident		Disagree		Acceptable	Yes	No	Perceived risk of HIV infection and a need for protection Knowing how PrEP works and where to get it	1	0	0	0	1	0	No
22	Primary	Anglican		Fishing	Cohabiting	Two	Yes	It was unprotected	No	No	No	Yes		Comfortable		A lot of effort		Agree		Agree		Agree		Confident		Strongly disagree		Acceptable	Yes	No	Having multiple sex partners	0	1	0	0	0	0	No
23	Secondary	Anglican		Fishing	Cohabiting	Two	Yes	It was unprotected	No	No	Yes	Yes		Comfortable		A lot of effort		Agree		Agree		Agree		Confident		Strongly disagree		Acceptable	Yes	No	Having multiple sex partners	0	1	0	0	0	0	No
23	Primary	Anglican		Fishing	Cohabiting	Two	Yes	It was unprotected	No	No	No	Yes		Comfortable		A lot of effort		Agree		Agree		Agree		Confident		Strongly disagree		Acceptable	Yes	No	Having multiple sex partners	0	1	0	0	0	0	No
21	None	Catholic		Fishing	Single	One	Yes	It was unprotected	Yes	Yes	Yes	Yes		Comfortable		A little effort		Disagree		Agree		Agree		Confident		Strongly disagree		Acceptable	Yes	No	Perceived risk of HIV infection and a need for protection Knowing how PrEP works and where to get it	1	0	0	0	1	0	Yes	Effectiveness of less than 100% Side effects	1	1	0	0	0	0	0	0
23	Primary	Anglican		Fishing	Married	Two	Yes	It was unprotected	No	No	No	Yes		Comfortable		A little effort		Disagree		Agree		Strongly Agree		Confident		Disagree		Acceptable	Yes	No	Perceived risk of HIV infection and a need for protection Knowing how PrEP works and where to get it Having multiple sex partners	1	1	0	0	1	0	No
23	None	Catholic		Peasant	Married	One	Yes	It was unprotected	No	Yes	Yes	Yes		Comfortable		A little effort		Agree		Agree		Strongly Agree		Confident		Disagree		Acceptable	Yes	No	Perceived risk of HIV infection and a need for protection Knowing how PrEP works and where to get it Having sex without condoms	1	0	1	0	1	0	No
24	Primary	Catholic		Fishing	Married	One	Yes	It was unprotected	No	Yes	No	Yes		Comfortable		No effort at all		Disagree		No Option		Strongly Agree		Confident		Disagree		Acceptable	Yes	No	Perceived risk of HIV infection and a need for protection Knowing how PrEP works and where to get it Having sex without condoms	1	0	1	0	1	0	No
21	None	Catholic		Fishing	Married	One	Yes	It was unprotected	Yes	Yes	Yes	Yes		Comfortable		A little effort		Disagree		Strongly Agree		Agree		Confident		Strongly disagree		Acceptable	Yes	No	Perceived risk of HIV infection and a need for protection Knowing how PrEP works and where to get it Having sex without condoms	1	0	1	0	1	0	Yes	Effectiveness of less than 100% Side effects Still have to use condoms	1	1	0	0	0	1	0	0
22	None	Anglican		Fishing	Married	Two	Yes	It was unprotected	No	No	No	Yes		Comfortable		A little effort		Disagree		Agree		Strongly Agree		Confident		Strongly disagree		Acceptable	Yes	No	Perceived risk of HIV infection and a need for protection Knowing how PrEP works and where to get it Having multiple sex partners	1	1	0	0	1	0	Yes	Side effects Still have to use condoms	0	1	0	0	0	1	0	0
24	None	Anglican		Fishing	Single	One	Yes	It was unprotected	No	No	Yes	Yes		Comfortable		No effort at all		Disagree		Agree		Agree		Confident		Strongly disagree		Acceptable	Yes	No	Perceived risk of HIV infection and a need for protection Knowing how PrEP works and where to get it Having sexual partners of unknow HIV status	1	0	0	1	1	0	Yes	Still have to use condoms Side effects	0	1	0	0	0	1	0	0
21	Primary	Anglican		Fishing	Cohabiting	More than two	Yes	It was unprotected	No	Yes	No	Yes		Comfortable		No effort at all		Disagree		No Option		Agree		No Option		Strongly disagree		Acceptable	Yes	No	Perceived risk of HIV infection and a need for protection Having sex without condoms History of sexually transmitted disease	1	0	1	0	0	1	No
23	None	Anglican		Peasant	Married	One	Yes	It was unprotected	Yes	No	No	Yes		Uncomfortable		No option		Disagree		No Option		No Option		Unconfident		Agree		No Option	Yes	Yes	Perceived risk of HIV infection and a need for protection Knowing how PrEP works and where to get it	1	0	0	0	1	0	Yes	Effectiveness of less than 100% Side effects Pill burden Stigma Still have to use condoms Cost	1	1	1	1	1	1	0	0
16	Primary	Islam		Fishing	Cohabiting	Two	Yes	It was unprotected	No	Yes	No	Yes		Comfortable		A little effort		Disagree		No Option		Agree		Confident		Strongly disagree		Acceptable	Yes	No	Perceived risk of HIV infection and a need for protection Knowing how PrEP works and where to get it	1	0	0	0	1	0	Yes	Effectiveness of less than 100% Side effects Still have to use condoms	1	1	0	0	0	1	0	0
21	None	Anglican		Fishing	Single	One	Yes	It was unprotected	Yes	Yes	No	Yes		Comfortable		A little effort		Disagree		Agree		Agree		Confident		Strongly disagree		Acceptable	Yes	No	Perceived risk of HIV infection and a need for protection Having sex without condoms Knowing how PrEP works and where to get it	1	0	1	0	1	0	Yes	Effectiveness of less than 100% Pill burden	1	0	0	1	0	0	0	0
23	Tertiary	Anglican		Salaried	Married	One	Yes	It was unprotected	Yes	Yes	Yes	Yes		Comfortable		A little effort		Disagree		Agree		Strongly Agree		Confident		Disagree		Acceptable	Yes	No	Perceived risk of HIV infection and a need for protection Having sexual partners of unknow HIV status Knowing how PrEP works and where to get it	1	0	0	1	1	0	Yes	Effectiveness of less than 100% Side effects Still have to use condoms Cost	1	1	1	0	0	1	0	0
19	None	Catholic		Fishing	Cohabiting	Two	Yes	It was unprotected	Yes	Yes	Yes	Yes		Comfortable		A little effort		Disagree		Agree		Agree		Confident		Disagree		Acceptable	Yes	No	Perceived risk of HIV infection and a need for protection Knowing how PrEP works and where to get it History of sexually transmitted disease	1	0	0	0	1	1	Yes	Cost Side effects Effectiveness of less than 100%	1	1	1	0	0	0	0	0
22	None	Anglican		Peasant	Married	One	Yes	It was unprotected	Yes	No	Yes	Yes		Comfortable		A little effort		Strongly disagree		Agree		Agree		Confident		Disagree		Acceptable	Yes	No	Perceived risk of HIV infection and a need for protection Knowing how PrEP works and where to get it	1	0	0	0	1	0	No
21	None	Anglican		Fishing	Married	One	Yes	It was unprotected	No	Yes	Yes	Yes		Comfortable		A lot of effort		Disagree		Agree		Agree		Confident		Disagree		Acceptable	Yes	No	Perceived risk of HIV infection and a need for protection Knowing how PrEP works and where to get it	1	0	0	0	1	0	Yes	Effectiveness of less than 100% Side effects Still have to use condoms	1	1	0	0	0	1	0	0
21	None	Catholic		Fishing	Single	One	Yes	It was unprotected	No	Yes	Yes	Yes		Comfortable		A little effort		Disagree		Agree		Strongly Agree		Confident		Disagree		Acceptable	Yes	No	Perceived risk of HIV infection and a need for protection Knowing how PrEP works and where to get it Having sex without condoms	1	0	1	0	1	0	Yes	Effectiveness of less than 100% Side effects Still have to use condoms	1	1	0	0	0	1	0	0
17	None	Catholic		Fishing	Married	One	Yes	It was unprotected	No	Yes	No	Yes		Comfortable		No effort at all		Disagree		Agree		Agree		Confident		Strongly disagree		Acceptable	Yes	No	Perceived risk of HIV infection and a need for protection Knowing how PrEP works and where to get it Having sex without condoms	1	0	1	0	1	0	No
21	None	Catholic		Fishing	Married	Two	Yes	It was protected	No	Yes	Yes	Yes		Comfortable		A little effort		Disagree		Agree		Strongly Agree		Confident		Disagree		Acceptable	Yes	No	Perceived risk of HIV infection and a need for protection Knowing how PrEP works and where to get it Having sex without condoms	1	0	1	0	1	0	No
23	Secondary	Anglican		Fishing	Cohabiting	Two	Yes	It was unprotected	No	No	Yes	Yes		Comfortable		A lot of effort		Agree		Agree		Agree		Confident		Strongly disagree		Acceptable	Yes	No	Perceived risk of HIV infection and a need for protection Having multiple sex partners	1	1	0	0	0	0	No
24	Primary	Catholic		Fishing	Cohabiting	Two	Yes	It was unprotected	No	No	No	Yes		Comfortable		A lot of effort		Agree		Agree		Agree		Confident		Strongly disagree		Acceptable	Yes	No	Having multiple sex partners	0	1	0	0	0	0	Yes	Side effects	0	1	0	0	0	0	0	0
21	Secondary	Anglican		Fishing	Married	One	Yes	It was unprotected	No	No	Yes	Yes		Comfortable		A lot of effort		Agree		Agree		Agree		Confident		Strongly disagree		Acceptable	Yes	No	Having multiple sex partners	0	1	0	0	0	0	Yes	Cost	0	0	1	0	0	0	0	0
20	Primary	Anglican		Peasant	Single	One	Yes	It was unprotected	No	No	No	Yes		Comfortable		A lot of effort		Agree		Agree		Agree		Confident		Strongly disagree		Acceptable	Yes	No	Having sexual partners of unknow HIV status	0	0	0	1	0	0	No
23	Primary	Catholic		Fishing	Cohabiting	Two	Yes	It was unprotected	No	No	Yes	Yes		Comfortable		A lot of effort		Agree		Agree		Agree		Confident		Strongly disagree		Acceptable	Yes	No	Perceived risk of HIV infection and a need for protection	1	0	0	0	0	0	Yes	Side effects	0	1	0	0	0	0	0	0
24	Secondary	Catholic		Fishing	Cohabiting	Two	Yes	It was unprotected	No	No	Yes	Yes		Comfortable		A lot of effort		Agree		Agree		Agree		Confident		Strongly disagree		Acceptable	Yes	No	Having multiple sex partners	0	1	0	0	0	0	No
21	Secondary	Catholic		Fishing	Cohabiting	Two	Yes	It was unprotected	No	No	Yes	Yes		Comfortable		A lot of effort		Agree		Agree		Agree		Confident		Strongly disagree		Acceptable	Yes	No	Having multiple sex partners	0	1	0	0	0	0	Yes	Cost	0	0	1	0	0	0	0	0
22	Primary	Catholic		Fishing	Married	Two	Yes	It was unprotected	No	No	Yes	Yes		Comfortable		A lot of effort		Agree		Agree		Agree		Confident		Strongly disagree		Acceptable	Yes	No	Having multiple sex partners	0	1	0	0	0	0	No
22	Primary	Catholic		Fishing	Married	One	Yes	It was unprotected	No	No	Yes	Yes		Comfortable		A lot of effort		Agree		Agree		Agree		Confident		Strongly disagree		Acceptable	Yes	No	Having multiple sex partners	0	1	0	0	0	0	No
21	Primary	Anglican		Fishing	Cohabiting	Two	Yes	It was unprotected	No	No	Yes	Yes		Comfortable		A lot of effort		Agree		Agree		Agree		Confident		Strongly disagree		Acceptable	Yes	No	Having multiple sex partners	0	1	0	0	0	0	Yes	Side effects	0	1	0	0	0	0	0	0
21	Primary	Catholic		Fishing	Cohabiting	Two	Yes	It was unprotected	No	No	Yes	Yes		Comfortable		A lot of effort		Agree		Agree		Agree		Confident		Strongly disagree		Acceptable	Yes	No	Having multiple sex partners	0	1	0	0	0	0	Yes	Side effects	0	1	0	0	0	0	0	0
17	Primary	Anglican		Student	Single	One	No		No	No	Yes	Yes		Comfortable		A lot of effort		Agree		Agree		Agree		Confident		Strongly disagree		Acceptable	Yes	No	Having multiple sex partners	0	1	0	0	0	0	No
20	Secondary	Anglican		Fishing	Cohabiting	One	Yes	It was unprotected	No	No	Yes	Yes		Comfortable		A lot of effort		Agree		Agree		Agree		Confident		Strongly disagree		Acceptable	Yes	No	Having multiple sex partners Having sex without condoms	0	1	1	0	0	0	Yes	Cost	0	0	1	0	0	0	0	0
18	Primary	Anglican		Fishing	Married	One	Yes	It was unprotected	No	No	No	Yes		Comfortable		A lot of effort		Agree		Agree		Agree		Confident		Strongly disagree		Acceptable	Yes	No	Having multiple sex partners	0	1	0	0	0	0	Yes	Cost	0	0	1	0	0	0	0	0
22	Secondary	Anglican		Fishing	Cohabiting	One	Yes	It was unprotected	No	No	Yes	Yes		Comfortable		A lot of effort		Agree		Agree		Agree		Confident		Strongly disagree		Acceptable	Yes	No	Having multiple sex partners	0	1	0	0	0	0	No
23	Secondary	Anglican		Fishing	Cohabiting	Two	Yes	It was unprotected	No	No	Yes	Yes		Comfortable		A lot of effort		Agree		Agree		Agree		Confident		Strongly disagree		Acceptable	Yes	No	Having multiple sex partners	0	1	0	0	0	0	Yes	Cost	0	0	1	0	0	0	0	0
21	Primary	Anglican		Fishing	Married	Two	Yes	It was unprotected	No	No	Yes	Yes		Comfortable		A lot of effort		Agree		Agree		Agree		Confident		Strongly disagree		Acceptable	Yes	No	Having multiple sex partners	0	1	0	0	0	0	Yes	Side effects	0	1	0	0	0	0	0	0
23	Primary	Anglican		Fishing	Cohabiting	Two	Yes	It was unprotected	No	No	No	Yes		Comfortable		A lot of effort		Agree		Agree		Agree		Confident		Strongly disagree		Acceptable	Yes	No	Having multiple sex partners Having sex without condoms	0	1	1	0	0	0	No
24	Primary	Anglican		Fishing	Married	Two	Yes	It was unprotected	Yes	Yes	No	Yes		Comfortable		A lot of effort		Agree		Agree		Agree		Confident		Strongly disagree		Acceptable	Yes	No	Perceived risk of HIV infection and a need for protection Having multiple sex partners	1	1	0	0	0	0	No
23	None	Other specify	PRm	Fishing	Cohabiting	More than two	Yes	It was unprotected	No	Yes	No	Yes		Comfortable		A lot of effort		Agree		Agree		Agree		Confident		Strongly disagree		Acceptable	Yes	No	Perceived risk of HIV infection and a need for protection Having multiple sex partners	1	1	0	0	0	0	Yes	Cost	0	0	1	0	0	0	0	0
22	Primary	Anglican		Fishing	Cohabiting	Two	Yes	It was unprotected	No	No	No	Yes		Comfortable		A lot of effort		Agree		Agree		Agree		Confident		Strongly disagree		Acceptable	Yes	No	Perceived risk of HIV infection and a need for protection Having multiple sex partners Knowing how PrEP works and where to get it	1	1	0	0	1	0	Yes	Side effects	0	1	0	0	0	0	0	0
23	Secondary	Catholic		Fishing	Married	One	Yes	It was unprotected	No	No	Yes	Yes		Comfortable		A lot of effort		Agree		Agree		Agree		Confident		Strongly disagree		Acceptable	Yes	No	Having multiple sex partners	0	1	0	0	0	0	No
23	Primary	Anglican		Fishing	Cohabiting	Two	Yes	It was unprotected	No	No	Yes	Yes		Comfortable		A lot of effort		Agree		Agree		Agree		Confident		Strongly disagree		Acceptable	Yes	No	Having multiple sex partners Having sex without condoms	0	1	1	0	0	0	No
23	Primary	Anglican		Fishing	Cohabiting	Two	Yes	It was unprotected	No	No	Yes	Yes		Comfortable		A lot of effort		Agree		Agree		Agree		Confident		Strongly disagree		Acceptable	Yes	No	Perceived risk of HIV infection and a need for protection Having sex without condoms	1	0	1	0	0	0	No
24	Secondary	Anglican		Fishing	Married	Two	Yes	It was unprotected	No	No	Yes	Yes		Comfortable		A lot of effort		Agree		Agree		Agree		Confident		Strongly disagree		Acceptable	Yes	No	Perceived risk of HIV infection and a need for protection Having multiple sex partners	1	1	0	0	0	0	Yes	Side effects	0	1	0	0	0	0	0	0
23	Primary	Anglican		Fishing	Cohabiting	Two	Yes	It was unprotected	No	No	Yes	Yes		Comfortable		A lot of effort		Agree		Agree		Agree		Confident		Strongly disagree		Acceptable	Yes	No	Having multiple sex partners	0	1	0	0	0	0	No
23	Secondary	Catholic		Fishing	Cohabiting	Two	Yes	It was unprotected	No	No	Yes	Yes		Comfortable		A lot of effort		Agree		Agree		Agree		Confident		Strongly disagree		Acceptable	Yes	No	Having multiple sex partners	0	1	0	0	0	0	No
23	Primary	Other specify	PRm	Peasant	Married	One	Yes	It was unprotected	No	No	No	Yes		Comfortable		A lot of effort		Agree		Agree		Agree		Confident		Strongly disagree		Acceptable	Yes	No	Perceived risk of HIV infection and a need for protection Having multiple sex partners	1	1	0	0	0	0	Yes	Side effects	0	1	0	0	0	0	0	0
23	Primary	Anglican		Fishing	Cohabiting	Two	Yes	It was unprotected	Yes	No	Yes	Yes		Comfortable		A lot of effort		Agree		Agree		Agree		Confident		Strongly disagree		Acceptable	Yes	No	Perceived risk of HIV infection and a need for protection Having multiple sex partners	1	1	0	0	0	0	No
22	Primary	Anglican		Fishing	Married	One	Yes	It was unprotected	No	No	Yes	Yes		Comfortable		A lot of effort		Agree		Agree		Agree		Confident		Strongly disagree		Acceptable	Yes	No	Perceived risk of HIV infection and a need for protection	1	0	0	0	0	0	Yes	Side effects	0	1	0	0	0	0	0	0
24	Secondary	Anglican		Fishing	Cohabiting	Two	Yes	It was unprotected	No	No	Yes	Yes		Comfortable		A lot of effort		Agree		Agree		Agree		Confident		Strongly disagree		Acceptable	Yes	No	Having sex without condoms	0	0	1	0	0	0	Yes	Cost	0	0	1	0	0	0	0	0
23	Secondary	Anglican		Fishing	Cohabiting	Two	Yes	It was unprotected	No	Yes	No	Yes		Comfortable		A lot of effort		Agree		Agree		Agree		Confident		Strongly disagree		Acceptable	Yes	No	Having multiple sex partners	0	1	0	0	0	0	Yes	Side effects	0	1	0	0	0	0	0	0
21	Primary	Anglican		Fishing	Married	One	Yes	It was unprotected	No	No	Yes	Yes		Comfortable		A lot of effort		Agree		Agree		Agree		Confident		Strongly disagree		Acceptable	Yes	No	Having multiple sex partners	0	1	0	0	0	0	No
24	Secondary	Other specify	Mesea	Fishing	Cohabiting	Two	Yes	It was unprotected	No	No	Yes	Yes		Comfortable		Huge effort		Strongly disagree		Agree		Agree		Confident		No Option		Acceptable	Yes	No	Perceived risk of HIV infection and a need for protection	1	0	0	0	0	0	Yes	Effectiveness of less than 100%	1	0	0	0	0	0	0	0
21	Secondary	Anglican		Fishing	Married	One	Yes	It was unprotected	Yes	No	Yes	Yes		Comfortable		A lot of effort		Agree		Agree		Agree		Confident		Strongly disagree		Acceptable	Yes	No	Having multiple sex partners	0	1	0	0	0	0	No
24	Secondary	Anglican		Fishing	Married	Two	Yes	It was unprotected	No	Yes	No	Yes		Comfortable		A lot of effort		Agree		Agree		Agree		Confident		Strongly disagree		Acceptable	Yes	No	Having multiple sex partners	0	1	0	0	0	0	No
24	Secondary	Anglican		Fishing	Married	Two	Yes	It was unprotected	Yes	No	Yes	Yes		Comfortable		A lot of effort		Agree		Agree		Agree		Confident		Strongly disagree		Acceptable	Yes	No	Perceived risk of HIV infection and a need for protection	1	0	0	0	0	0	Yes	Side effects	0	1	0	0	0	0	0	0
20	Primary	Anglican		Fishing	Cohabiting	Two	Yes	It was unprotected	Yes	No	Yes	Yes		Comfortable		A lot of effort		Agree		Agree		Agree		Confident		Strongly disagree		Acceptable	Yes	No	Perceived risk of HIV infection and a need for protection	1	0	0	0	0	0	Yes	Stigma Side effects	0	1	0	0	1	0	0	0
21	Primary	Anglican		Fishing	Married	Two	Yes	It was unprotected	Yes	No	Yes	Yes		Comfortable		A lot of effort		Agree		Agree		Agree		Confident		Strongly disagree		Acceptable	Yes	No	Having multiple sex partners	0	1	0	0	0	0	No
23	Secondary	Anglican		Fishing	Married	Two	Yes	It was unprotected	No	Yes	No	Yes		Comfortable		A lot of effort		Agree		Agree		Agree		Confident		Strongly disagree		Acceptable	Yes	No	Having multiple sex partners	0	1	0	0	0	0	No
21	Primary	Anglican		Fishing	Married	Two	Yes	It was unprotected	No	No	Yes	Yes		Comfortable		A lot of effort		Agree		Agree		Agree		Confident		Strongly disagree		Acceptable	Yes	No	Having multiple sex partners	0	1	0	0	0	0	Yes	Cost	0	0	1	0	0	0	0	0
22	Secondary	Anglican		Fishing	Married	One	Yes	It was unprotected	Yes	No	Yes	Yes		Comfortable		A lot of effort		Agree		Agree		Agree		Confident		Strongly disagree		Acceptable	Yes	No	Having multiple sex partners	0	1	0	0	0	0	No
23	Secondary	Anglican		Fishing	Cohabiting	Two	Yes	It was unprotected	No	No	Yes	Yes		Comfortable		A lot of effort		Agree		Agree		Agree		Confident		Strongly disagree		Acceptable	Yes	No	Having multiple sex partners	0	1	0	0	0	0	No
23	Primary	Anglican		Fishing	Married	One	Yes	It was unprotected	Yes	No	Yes	Yes		Comfortable		A lot of effort		Agree		Agree		Agree		Confident		Strongly disagree		Acceptable	Yes	No	Having multiple sex partners	0	1	0	0	0	0	No
22	Primary	Anglican		Fishing	Married	Two	Yes	It was unprotected	Yes	No	Yes	Yes		Comfortable		A lot of effort		Agree		Agree		Agree		Confident		Strongly disagree		Acceptable	Yes	No	Having multiple sex partners	0	1	0	0	0	0	No
24	Primary	Anglican		Fishing	Married	Two	Yes	It was unprotected	No	No	Yes	Yes		Comfortable		A lot of effort		Agree		Agree		Agree		Confident		Strongly disagree		Acceptable	Yes	No	Having multiple sex partners Perceived risk of HIV infection and a need for protection	1	1	0	0	0	0	Yes	Side effects	0	1	0	0	0	0	0	0
23	Secondary	Anglican		Fishing	Cohabiting	Two	Yes	It was unprotected	Yes	No	Yes	Yes		Comfortable		A lot of effort		Agree		Agree		Agree		Confident		Strongly disagree		Acceptable	Yes	No	Having multiple sex partners	0	1	0	0	0	0	No
22	Primary	Anglican		Fishing	Married	Two	Yes	It was unprotected	No	No	Yes	Yes		Comfortable		A lot of effort		Agree		Agree		Agree		Confident		Strongly disagree		Acceptable	Yes	No	Having multiple sex partners	0	1	0	0	0	0	Yes	Cost	0	0	1	0	0	0	0	0
24	Secondary	Anglican		Fishing	Married	One	Yes	It was unprotected	No	No	Yes	Yes		Comfortable		A lot of effort		Agree		Agree		Agree		Confident		Strongly disagree		Acceptable	Yes	No	Having multiple sex partners	0	1	0	0	0	0	No
18	Secondary	Anglican		Fishing	Married	Two	Yes	It was unprotected	Yes	No	Yes	Yes		Comfortable		A lot of effort		Agree		Agree		Agree		Confident		Strongly disagree		Acceptable	Yes	No	Having multiple sex partners	0	1	0	0	0	0	Yes	Cost	0	0	1	0	0	0	0	0
24	Secondary	Other specify	PAG	Fishing	Cohabiting	Two	Yes	It was unprotected	No	Yes	No	Yes		Comfortable		A lot of effort		Agree		Agree		Agree		Confident		Strongly disagree		Acceptable	Yes	No	Having multiple sex partners	0	1	0	0	0	0	Yes	Effectiveness of less than 100%	1	0	0	0	0	0	0	0
23	Secondary	Anglican		Fishing	Cohabiting	Two	Yes	It was unprotected	No	Yes	No	Yes		Comfortable		A lot of effort		Agree		Agree		Agree		Confident		Strongly disagree		Acceptable	Yes	No	Having multiple sex partners	0	1	0	0	0	0	Yes	Still have to use condoms	0	0	0	0	0	1	0	0
23	Primary	Anglican		Fishing	Married	Two	Yes	It was protected	No	No	Yes	Yes		Comfortable		A lot of effort		Agree		Agree		Agree		Confident		Strongly disagree		Acceptable	Yes	No	Perceived risk of HIV infection and a need for protection	1	0	0	0	0	0	Yes	Side effects	0	1	0	0	0	0	0	0
18	Primary	Anglican		Peasant	Married	One	Yes	It was unprotected	No	No	Yes	Yes		Comfortable		A lot of effort		Agree		Agree		Agree		Confident		Strongly disagree		Acceptable	Yes	No	Having multiple sex partners	0	1	0	0	0	0	No
21	Primary	Anglican		Fishing	Married	One	Yes	It was unprotected	No	No	No	Yes		Comfortable		A lot of effort		Agree		Agree		Agree		Confident		Strongly disagree		Acceptable	Yes	No	Having multiple sex partners Perceived risk of HIV infection and a need for protection	1	1	0	0	0	0	Yes	Side effects	0	1	0	0	0	0	0	0
18	None	Anglican		Business	Cohabiting	One	Yes	It was unprotected	No	No	Yes	Yes		Comfortable		A little effort		Disagree		Agree		Strongly Agree		Very Confident		Disagree		Acceptable		No	Perceived risk of HIV infection and a need for protection Knowing how PrEP works and where to get it	1	0	0	0	1	0	Yes	Effectiveness of less than 100% Still have to use condoms	1	0	0	0	0	1	0	0
24	Primary	Catholic		Fishing	Married	One	Yes	It was unprotected	Yes	No	No	Yes		Comfortable		A little effort		Disagree		No Option		Agree				Strongly disagree		Acceptable	Yes	No	Perceived risk of HIV infection and a need for protection Having sexual partners of unknow HIV status Knowing how PrEP works and where to get it Having multiple sex partners Having sex without condoms	1	1	1	1	1	0	Yes	Effectiveness of less than 100% Side effects	1	1	0	0	0	0	0	0
24	Primary	Catholic		Peasant	Married	One	Yes	It was unprotected	Yes	No	No	Yes		Comfortable		A little effort		Disagree		Agree		Strongly Agree		Confident		Strongly disagree		Acceptable	Yes	No	Perceived risk of HIV infection and a need for protection Knowing how PrEP works and where to get it Having multiple sex partners Having sexual partners of unknow HIV status Having sex without condoms	1	1	1	1	1	0	Yes	Side effects Effectiveness of less than 100% Still have to use condoms	1	1	0	0	0	1	0	0
21	None	Catholic		Fishing	Cohabiting	Two	Yes	It was unprotected	No	Yes	No	Yes		Comfortable		A little effort		Disagree		Agree		Strongly Agree		Confident		Disagree		Acceptable	Yes	No	Perceived risk of HIV infection and a need for protection Having sex without condoms Knowing how PrEP works and where to get it	1	0	1	0	1	0	No
24	Primary	Islam		Peasant	Married	One	Yes	It was unprotected	No	Yes	No	Yes		Comfortable		A little effort		Strongly disagree		Agree		No Option		Confident		Disagree		Unacceptable	Yes	No	Perceived risk of HIV infection and a need for protection Having sexual partners of unknow HIV status Having multiple sex partners	1	1	0	1	0	0	Yes	Effectiveness of less than 100% Side effects Still have to use condoms	1	1	0	0	0	1	0	0
24	Primary	Catholic		Peasant	Married	One	Yes	It was unprotected	No	Yes	No	Yes		Very Comfortable		A little effort		Disagree		Agree		Agree		Confident		Strongly disagree		Acceptable	Yes	No	Perceived risk of HIV infection and a need for protection Knowing how PrEP works and where to get it	1	0	0	0	1	0	Yes	Effectiveness of less than 100% Side effects	1	1	0	0	0	0	0	0
21	None	Catholic		Fishing	Married	Two	Yes	It was unprotected	No	Yes	Yes	Yes		Comfortable		A little effort		Disagree		Agree		Agree		Confident		Disagree		Acceptable	Yes	No	Perceived risk of HIV infection and a need for protection Knowing how PrEP works and where to get it Having sex without condoms	1	0	1	0	1	0	No
21	Primary	Anglican		Business	Divorced/Separated	One	Yes	It was protected	Yes	Yes	No	Yes		Comfortable		A little effort		Disagree		No Option		Strongly Agree		Confident		Agree		Acceptable	Yes	No	Perceived risk of HIV infection and a need for protection	1	0	0	0	0	0	Yes	Effectiveness of less than 100% Side effects Stigma	1	1	0	0	1	0	0	0
24	Primary	Anglican		Peasant	Married	One	Yes	It was unprotected	Yes	No	No	Yes		Very Comfortable		A little effort		Strongly disagree		No Option		Strongly Agree		Confident		No Option		Acceptable	Yes	No	Knowing how PrEP works and where to get it Perceived risk of HIV infection and a need for protection	1	0	0	0	1	0	Yes	Effectiveness of less than 100% Side effects	1	1	0	0	0	0	0	0
24	Primary	Other specify	PAG	Peasant	Married	One	Yes	It was unprotected	Yes	No	No	Yes		Comfortable		A little effort		Disagree		Agree		Strongly Agree		Confident		No Option		Acceptable	Yes	No	Perceived risk of HIV infection and a need for protection Knowing how PrEP works and where to get it Having multiple sex partners	1	1	0	0	1	0	Yes	Effectiveness of less than 100% Side effects Health workers negative receptivity	1	1	0	0	0	0	1	0
24	Secondary	Anglican		Peasant	Married	One	Yes	It was unprotected	No	No	No	Yes		Very Comfortable		Huge effort		Strongly disagree		Agree		Agree		Confident		No Option		Acceptable	Yes	No	Perceived risk of HIV infection and a need for protection	1	0	0	0	0	0	Yes	Effectiveness of less than 100%	1	0	0	0	0	0	0	0
24	Secondary	Other specify	BHY	Peasant	Married	One	Yes	It was unprotected	No	Yes	No	Yes		Comfortable		A little effort		Agree		Agree		Strongly Agree		Confident		Agree		Acceptable	Yes	No	Perceived risk of HIV infection and a need for protection Knowing how PrEP works and where to get it	1	0	0	0	1	0	Yes	Effectiveness of less than 100% Side effects	1	1	0	0	0	0	0	0
24	Primary	Anglican		Peasant	Married	One	Yes	It was unprotected	No	No	Yes	Yes		Very Comfortable		A little effort		Strongly disagree		Strongly Agree		Strongly Agree		Confident		Agree		Completely Acceptable	Yes	No	Perceived risk of HIV infection and a need for protection Knowing how PrEP works and where to get it	1	0	0	0	1	0	No
24	Primary	Catholic		Fishing	Married	One	Yes	It was unprotected	No	Yes	No	Yes		Comfortable		A little effort		Disagree		Agree		Strongly Agree		Confident		No Option		Completely Acceptable	Yes	No	Perceived risk of HIV infection and a need for protection Having sexual partners of unknow HIV status Knowing how PrEP works and where to get it	1	0	0	1	1	0	Yes	Effectiveness of less than 100% Side effects	1	1	0	0	0	0	0	0
23	None	Anglican		Fishing	Cohabiting	Two	Yes	It was unprotected	No	Yes	No	Yes		Comfortable		A little effort		Disagree		Agree		Agree		Confident		Disagree		Acceptable	Yes	No	Perceived risk of HIV infection and a need for protection Knowing how PrEP works and where to get it	1	0	0	0	1	0	No
23	Primary	Anglican		Fishing	Married	One	Yes	It was unprotected	No	Yes	No	Yes		Comfortable		A little effort		Disagree		Agree		Strongly Agree		Confident		Strongly disagree		Acceptable	Yes	No	Perceived risk of HIV infection and a need for protection Knowing how PrEP works and where to get it	1	0	0	0	1	0	Yes	Effectiveness of less than 100% Still have to use condoms Side effects	1	1	0	0	0	1	0	0
21	None	Catholic		Fishing	Single	One	Yes	It was unprotected	No	No	Yes	Yes		Comfortable		No effort at all		Disagree		Agree		Strongly Agree		Confident		Strongly disagree		Acceptable	Yes	No	Perceived risk of HIV infection and a need for protection Having sex without condoms Knowing how PrEP works and where to get it	1	0	1	0	1	0	Yes	Effectiveness of less than 100% Side effects Still have to use condoms	1	1	0	0	0	1	0	0
23	Secondary	Anglican		Fishing	Cohabiting	Two	Yes	It was unprotected	No	Yes	No	Yes		Comfortable		A lot of effort		Agree		Agree		Agree		Confident		Strongly disagree		Acceptable	Yes	No	Having multiple sex partners	0	1	0	0	0	0	Yes	Effectiveness of less than 100%	1	0	0	0	0	0	0	0
21	Secondary	Catholic		Fishing	Married	One	Yes	It was unprotected	No	No	No	Yes		Comfortable		A lot of effort		Agree		Agree		Agree		Confident		Strongly disagree		Acceptable	Yes	No	Having multiple sex partners	0	1	0	0	0	0	Yes	Effectiveness of less than 100%	1	0	0	0	0	0	0	0
23	Secondary	Anglican		Fishing	Married	Two	Yes	It was unprotected	No	Yes	No	Yes		Comfortable		A lot of effort		Agree		Agree		Agree		Confident		Strongly disagree		Acceptable	Yes	No	Having multiple sex partners Perceived risk of HIV infection and a need for protection	1	1	0	0	0	0	Yes	Cost	0	0	1	0	0	0	0	0
20	Primary	Anglican		Fishing	Married	One	Yes	It was unprotected	Yes	No	No	Yes		Comfortable		A lot of effort		Agree		Agree		Agree		Confident		Strongly disagree		Acceptable	Yes	No	Perceived risk of HIV infection and a need for protection	1	0	0	0	0	0	Yes	Cost	0	0	1	0	0	0	0	0
21	Primary	Anglican		Fishing	Single	One	Yes	It was unprotected	No	Yes	No	Yes		Comfortable		A lot of effort		Agree		Agree		Agree		Confident		Strongly disagree		Acceptable	Yes	No	Having multiple sex partners	0	1	0	0	0	0	Yes	Side effects	0	1	0	0	0	0	0	0
24	Secondary	Anglican		Fishing	Cohabiting	Two	Yes	It was unprotected	No	Yes	No	Yes		Comfortable		A lot of effort		Agree		Agree		Agree		Confident		Strongly disagree		Acceptable	Yes	No	Perceived risk of HIV infection and a need for protection Knowing how PrEP works and where to get it	1	0	0	0	1	0	Yes	Effectiveness of less than 100%	1	0	0	0	0	0	0	0
24	Primary	Anglican		Fishing	Married	One	Yes	It was unprotected	Yes	No	Yes	Yes		Comfortable		A lot of effort		Agree		Agree		Agree		Confident		Strongly disagree		Acceptable	Yes	No	Having multiple sex partners	0	1	0	0	0	0	No
23	Primary	Anglican		Fishing	Cohabiting	Two	Yes	It was unprotected	Yes	No	Yes	Yes		Comfortable		A lot of effort		Agree		Agree		Agree		Confident		Strongly disagree		Acceptable	Yes	No	Having multiple sex partners	0	1	0	0	0	0	Yes	Effectiveness of less than 100%	1	0	0	0	0	0	0	0
22	Primary	Anglican		Fishing	Married	One	Yes	It was unprotected	No	No	No	Yes		Comfortable		A lot of effort		Agree		Agree		Agree		Confident		Strongly disagree		Acceptable	Yes	No	Having multiple sex partners	0	1	0	0	0	0	Yes	Cost	0	0	1	0	0	0	0	0
18	Primary	Anglican		Peasant	Married	One	Yes	It was unprotected	No	No	Yes	Yes		Comfortable		A lot of effort		Agree		Agree		Agree		Confident		Strongly disagree		Acceptable	Yes	No	Having multiple sex partners	0	1	0	0	0	0	Yes	Effectiveness of less than 100%	1	0	0	0	0	0	0	0
23	Secondary	Anglican		Fishing	Cohabiting	Two	Yes	It was unprotected	No	Yes	No	Yes		Comfortable		A lot of effort		Agree		Strongly Agree		Strongly Agree		Very Confident		Strongly disagree		Completely Acceptable	Yes	No	Perceived risk of HIV infection and a need for protection Having sex without condoms	1	0	1	0	0	0	Yes	Cost Effectiveness of less than 100%	1	0	1	0	0	0	0	0
21	Primary	Anglican		Fishing	Married	Two	Yes	It was unprotected	No	Yes	No	Yes		Comfortable		A lot of effort		Agree		Agree		Agree		Confident		Strongly disagree		Acceptable	Yes	No	Having multiple sex partners	0	1	0	0	0	0	No
18	None	Catholic		Fishing	Married	Two	Yes	It was unprotected	No	Yes	Yes	Yes		Comfortable		A little effort		Disagree		Agree		Disagree		Confident		Disagree		Acceptable	Yes	No	Perceived risk of HIV infection and a need for protection Knowing how PrEP works and where to get it	1	0	0	0	1	0	No
24	None	Catholic		Fishing	Married	One	Yes	It was unprotected	No	Yes	Yes	Yes		Comfortable		A little effort		Disagree		Agree		Agree		Confident		Disagree		Acceptable	Yes	No	Perceived risk of HIV infection and a need for protection Knowing how PrEP works and where to get it Having sexual partners of unknow HIV status	1	0	0	1	1	0	No
19	None	Catholic		Fishing	Single	One	Yes	It was unprotected	Yes	Yes	No	Yes		Comfortable		A little effort		Disagree		Agree		Strongly Agree		Confident		Disagree		Acceptable	Yes	No	Perceived risk of HIV infection and a need for protection Knowing how PrEP works and where to get it Having multiple sex partners	1	1	0	0	1	0	Yes	Effectiveness of less than 100% Side effects Cost Still have to use condoms	1	1	1	0	0	1	0	0
23	Primary	Catholic		Fishing	Married	One	Yes	It was unprotected	No	Yes	No	Yes		Comfortable		A little effort		Disagree		Agree		Agree		Confident		Strongly disagree		Acceptable	Yes	No	Perceived risk of HIV infection and a need for protection Knowing how PrEP works and where to get it	1	0	0	0	1	0	Yes	Effectiveness of less than 100% Cost Still have to use condoms	1	0	1	0	0	1	0	0
19	None	Anglican		Fishing	Cohabiting	Two	Yes	It was unprotected	No	Yes	No	Yes		Comfortable		No effort at all		Disagree		Agree		Agree		Confident		Disagree		Acceptable	Yes	No	Perceived risk of HIV infection and a need for protection Having multiple sex partners Knowing how PrEP works and where to get it Having sexual partners of unknow HIV status	1	1	0	1	1	0	No
21	Primary	Catholic		Fishing	Cohabiting	One	Yes	It was unprotected	No	Yes	No	Yes		Comfortable		A little effort		Disagree		Agree		Agree		Confident		Disagree		Acceptable	Yes	No	Perceived risk of HIV infection and a need for protection Knowing how PrEP works and where to get it Having sex without condoms	1	0	1	0	1	0	No
21	None	Catholic		Fishing	Cohabiting	One	Yes	It was unprotected	No	Yes	No	Yes				A little effort		Disagree		Agree		Strongly Agree		Confident		Strongly disagree		Acceptable	Yes	No	Perceived risk of HIV infection and a need for protection Knowing how PrEP works and where to get it	1	0	0	0	1	0	No
23	None	Anglican		Fishing	Cohabiting	Two	Yes	It was unprotected	No	Yes	Yes	Yes		Comfortable		A little effort		Disagree		Agree		Strongly Agree		Confident		Disagree		Acceptable	Yes	No	Perceived risk of HIV infection and a need for protection Knowing how PrEP works and where to get it Having sex without condoms	1	0	1	0	1	0	No
21	Primary	Anglican		Fishing	Single	Two	Yes	It was unprotected	No	Yes	No	Yes		Comfortable		A little effort		Disagree		Agree		Agree		Confident		Disagree		Acceptable	Yes	Yes	Perceived risk of HIV infection and a need for protection Having sexual partners of unknow HIV status Knowing how PrEP works and where to get it	1	0	0	1	1	0	Yes	Cost Side effects Pill burden	0	1	1	1	0	0	0	0
19	Primary	Anglican		Fishing	Single	One	Yes	It was unprotected	No	Yes	No	No		Uncomfortable		No option		Disagree		No Option		Agree		Unconfident		Strongly Agree		Completely Unacceptable	Yes	Yes	Knowing how PrEP works and where to get it	0	0	0	0	1	0	Yes	Side effects Stigma Pill burden	0	1	0	1	1	0	0	0
22	Secondary	Catholic		Fishing	Single	Two	Yes	It was unprotected	No	Yes	No	Yes		Comfortable		A little effort		Agree		Agree		Agree		Confident		No Option		Acceptable	Yes	No	Having multiple sex partners Having sex without condoms Knowing how PrEP works and where to get it	0	1	1	0	1	0	Yes	Effectiveness of less than 100% Stigma Pill burden	1	0	0	1	1	0	0	0
23	Primary	Anglican		Fishing	Cohabiting	Two	Yes	It was unprotected	No	Yes	No	Yes		Comfortable		No option		Agree		Agree		Agree		Confident		Disagree		Acceptable	Yes	No	Perceived risk of HIV infection and a need for protection Having sex without condoms Knowing how PrEP works and where to get it	1	0	1	0	1	0	Yes	Pill burden Stigma	0	0	0	1	1	0	0	0
17	Primary	Catholic		Student	Single	One	Yes	It was unprotected	No	No	No	No		Uncomfortable		No option		Disagree		No Option		Disagree		Unconfident		Strongly Agree		Unacceptable	Yes	Yes	Perceived risk of HIV infection and a need for protection	1	0	0	0	0	0	Yes	Side effects	0	1	0	0	0	0	0	0
20	Primary	Anglican		Fishing	Single	Two	Yes	It was unprotected	No	No	No	Yes		Comfortable		A little effort		Agree		Agree		Agree		Confident		Disagree		Unacceptable	Yes	No	Having sex without condoms Having sexual partners of unknow HIV status Knowing how PrEP works and where to get it	0	0	1	1	1	0	Yes	Cost Pill burden	0	0	1	1	0	0	0	0
18	Secondary	Catholic		Student	Single	One	Yes	It was unprotected	No	No	No	Yes		Uncomfortable		A little effort		Agree		Agree		Agree		Confident		Agree		Acceptable	Yes	No	Having sex without condoms Perceived risk of HIV infection and a need for protection	1	0	1	0	0	0	Yes	Effectiveness of less than 100% Side effects	1	1	0	0	0	0	0	0
24	Primary	Other specify	PAG	Fishing	Married	One	Yes	It was unprotected	No	No	No	Yes		Comfortable		No option		Agree		Agree		Agree		Confident		No Option		Acceptable	Yes	Yes	Perceived risk of HIV infection and a need for protection	1	0	0	0	0	0	Yes	Stigma	0	0	0	0	1	0	0	0
20	Primary	Anglican		Fishing	Single	More than two	Yes	It was unprotected	Yes	Yes	No	Yes		Uncomfortable		A little effort		Disagree		Agree		Agree		No Option		Agree		Acceptable	Yes	No	Having sex without condoms Perceived risk of HIV infection and a need for protection	1	0	1	0	0	0	Yes	Side effects Pill burden Stigma	0	1	0	1	1	0	0	0
24	Primary	Catholic		Fishing	Divorced/Separated	Two	Yes	It was unprotected	No	Yes	Yes	Yes		Comfortable		A lot of effort		Strong Agree		Agree		Agree		Confident		Disagree		Completely Acceptable	Yes	No	Having multiple sex partners Having sex without condoms Having sexual partners of unknow HIV status Perceived risk of HIV infection and a need for protection Knowing how PrEP works and where to get it	1	1	1	1	1	0	Yes	Effectiveness of less than 100% Side effects Pill burden	1	1	0	1	0	0	0	0
18	Primary	Anglican		Fishing	Single	Two	Yes	It was unprotected	No	Yes	No	Yes		Comfortable		A little effort		Agree		Agree		Agree		Confident		Strongly disagree		Completely Acceptable	Yes	No	Perceived risk of HIV infection and a need for protection Having sex without condoms	1	0	1	0	0	0	Yes	Side effects Pill burden	0	1	0	1	0	0	0	0
21	Secondary	Catholic		Student	Single	One	Yes	It was unprotected	No	Yes	Yes	Yes		Comfortable		No effort at all		Agree		No Option		Agree		Confident		Disagree		Acceptable	Yes	No	Perceived risk of HIV infection and a need for protection	1	0	0	0	0	0	Yes	Effectiveness of less than 100% Pill burden Stigma	1	0	0	1	1	0	0	0
21	Primary	Islam		Fishing	Cohabiting	Two	Yes	It was unprotected	No	No	No	Yes		No Option		A lot of effort		Disagree		Agree		Agree		Confident		Disagree		Acceptable	Yes	Yes	Having sexual partners of unknow HIV status	0	0	0	1	0	0	Yes	Stigma Side effects	0	1	0	0	1	0	0	0
17	Primary	Anglican		Student	Single	One	Yes	It was unprotected	No	No	No	No		Uncomfortable		No option		Strongly disagree		No Option		Disagree		Unconfident		Agree		Completely Unacceptable	Yes	Yes	Perceived risk of HIV infection and a need for protection	1	0	0	0	0	0	Yes	Stigma	0	0	0	0	1	0	0	0
24	None	Anglican		Peasant	Married	Two	Yes	It was unprotected	No	Yes	No	Yes		Comfortable		No effort at all		Agree		Agree		Agree		Very Confident		Disagree		Completely Unacceptable	Yes	No	Having multiple sex partners Having sex without condoms Perceived risk of HIV infection and a need for protection Having sexual partners of unknow HIV status	1	1	1	1	0	0	No
22	Primary	Anglican		Fishing	Married	Two	Yes	It was unprotected	Yes	Yes	No	Yes		Comfortable		No effort at all		Agree		Agree		Agree		Confident		Disagree		Completely Acceptable	Yes	No	Perceived risk of HIV infection and a need for protection Having sexual partners of unknow HIV status	1	0	0	1	0	0	Yes	Cost Side effects Effectiveness of less than 100% Stigma	1	1	1	0	1	0	0	0
21	Primary	Anglican		Fishing	Single	One	Yes	It was unprotected	No	Yes	No	Yes		Comfortable		A lot of effort		Agree		Agree		Agree		Confident		Disagree		Acceptable	Yes	No	Perceived risk of HIV infection and a need for protection Knowing how PrEP works and where to get it Having sexual partners of unknow HIV status	1	0	0	1	1	0	Yes	Side effects	0	1	0	0	0	0	0	0
18	Secondary	Catholic		Student	Single	Two	Yes	It was unprotected	Yes	No	No	Yes		Comfortable		No option		Agree		Agree		Agree		Confident		Strongly disagree		Acceptable	Yes	No	Perceived risk of HIV infection and a need for protection Knowing how PrEP works and where to get it	1	0	0	0	1	0	No
24	Primary	Catholic		Fishing	Cohabiting	Two	Yes	It was unprotected	No	Yes	No	Yes		Comfortable		No effort at all		Disagree		Agree		Agree		No Option		Agree		Acceptable	Yes	No	Perceived risk of HIV infection and a need for protection Having sex without condoms	1	0	1	0	0	0	Yes	Side effects Effectiveness of less than 100% Pill burden	1	1	0	1	0	0	0	0
